# Supplementary material for: Transcriptional analysis reveals key insights into seasonal induced anthocyanin degradation and leaf color transition in purple tea (Camellia sinensis (L.) O. Kuntze)
Source: Sci Rep. 2021 Jan 13;11:1244. doi: 10.1038/s41598-020-80437-4 (PMC7806957; doi:10.1038/s41598-020-80437-4)
Supplement: Supplementary file 1 — Supplementary Information [file 41598_2020_80437_MOESM1_ESM.zip]

Archive with 11 entries (10 files):
- Supplementary Materials/
- Supplementary Materials/509EED18.tmp
- Supplementary Materials/Supplementary Information c54bd3a7de98-4ecd-955b-e845a5434af6.docx
- Supplementary Materials/Supplementary Table S1.xlsx
- Supplementary Materials/Supplementary Table S2.xlsx
- Supplementary Materials/Supplementary Table S3.xlsx
- Supplementary Materials/Supplementary Table S4.xlsx
- Supplementary Materials/Supplementary Table S5.xlsx
- Supplementary Materials/Supplementary Table S6.xlsx
- Supplementary Materials/Supplementary Table S7.xlsx
- Supplementary Materials/Supplementary Table S8.xlsx
