# Supplementary material for: Transcriptional analysis reveals key insights into seasonal induced anthocyanin degradation and leaf color transition in purple tea (Camellia sinensis (L.) O. Kuntze)
Source: Sci Rep. 2021 Jan 13;11:1244. doi: 10.1038/s41598-020-80437-4 (PMC7806957; doi:10.1038/s41598-020-80437-4)
Supplement: Supplementary file 1 — Supplementary Information [file 41598_2020_80437_MOESM1_ESM.zip › Supplementary Materials/509EED18.tmp]

## Sheet: S1_RP vs S2_GP
Original Research Article
Transcriptional analysis reveal key insights into seasonal induced anthocyanin degradation and leaf color transition in purple tea (Camellia sinensis L. O Kuntze)
Tony Maritim1, 2, 3, Mamta Masand1,2, Romit Seth2, Ram Kumar Sharma1,2*
1Department of Biotechnology, CSIR-Institute of Himalayan Bioresource Technology, P.O. Box No. 6, Palampur (HP), 176061, India, 2Academy of Scientific and Innovative Research, CSIR-IHBT, P.O. Box No. 6, Palampur (HP), 176061, India, 3Tea Breeding and Genetic Improvement Division, KALRO-Tea Research Institute, P.O. Box 820-20200, Kericho, Kenya
Supplementary Table S2: GO enrichment of DEGs in S1_RP vs S2_GP
# GO	Term_type	Description	Uncorrected p_Value	Corrected p_Value (FDR)	No. of DEGs	Gene names
GO:0005618	CC	cell wall	9.50654e-07	0.000196649	16	TEA000100.1, TEA002080.1, TEA003333.1, TEA004576.1, TEA005465.1, TEA009345.1, TEA009844.1, TEA009987.1, TEA012628.1, TEA015528.1, TEA016947.1, TEA019643.1, TEA019644.1, TEA024906.1, TEA031816.1, TEA031895.1
GO:0030312	CC	external encapsulating structure	1.07551e-06	0.000196649	29	TEA000100.1, TEA001645.1, TEA002080.1, TEA003333.1, TEA003513.1, TEA003768.1, TEA003997.1, TEA004098.1, TEA004576.1, TEA004817.1, TEA005465.1, TEA007187.1, TEA008094.1, TEA008413.1, TEA009345.1, TEA009844.1, TEA009987.1, TEA012314.1, TEA012628.1, TEA013222.1, TEA015528.1, TEA016331.1, TEA016947.1, TEA018039.1, TEA019643.1, TEA019644.1, TEA024906.1, TEA031816.1, TEA031895.1
GO:0048046	CC	apoplast	1.16627e-06	0.000196649	10	TEA000126.1, TEA002080.1, TEA004737.1, TEA004738.1, TEA006738.1, TEA009987.1, TEA019643.1, TEA019644.1, TEA031816.1, TEA033818.1
GO:0005576	CC	extracellular region	1.17053e-06	0.000196649	36	TEA000126.1, TEA002080.1, TEA002224.1, TEA002668.1, TEA003333.1, TEA003513.1, TEA003768.1, TEA004576.1, TEA004737.1, TEA004738.1, TEA005234.1, TEA005465.1, TEA006738.1, TEA007187.1, TEA008094.1, TEA008473.1, TEA009345.1, TEA009844.1, TEA009987.1, TEA012314.1, TEA013222.1, TEA016947.1, TEA018992.1, TEA019643.1, TEA019644.1, TEA021837.1, TEA023966.1, TEA026798.1, TEA026805.1, TEA027282.1, TEA027576…
GO:0044036	BP	cell wall macromolecule metabolic process	1.20465e-07	0.00042259	9	TEA002080.1, TEA008018.1, TEA009987.1, TEA014412.1, TEA019643.1, TEA019644.1, TEA024906.1, TEA028282.1, TEA031816.1
GO:0046906	MF	tetrapyrrole binding	2.62816e-07	0.000459681	15	TEA001072.1, TEA007261.1, TEA008199.1, TEA008473.1, TEA009575.1, TEA013778.1, TEA017156.1, TEA018992.1, TEA023955.1, TEA024954.1, TEA025494.1, TEA026798.1, TEA026805.1, TEA027576.1, TEA030211.1
GO:0016762	MF	xyloglucan:xyloglucosyl transferase activity	5.0459e-07	0.000459681	5	TEA002080.1, TEA009987.1, TEA019643.1, TEA019644.1, TEA031816.1
GO:0020037	MF	heme binding	8.09114e-07	0.000473953	14	TEA001072.1, TEA007261.1, TEA008199.1, TEA008473.1, TEA009575.1, TEA013778.1, TEA017156.1, TEA018992.1, TEA023955.1, TEA024954.1, TEA025494.1, TEA026798.1, TEA026805.1, TEA027576.1
GO:0016798	MF	hydrolase activity, acting on glycosyl bonds	1.04051e-06	0.000473953	34	TEA000555.1, TEA001884.1, TEA001888.1, TEA002080.1, TEA002526.1, TEA003513.1, TEA003768.1, TEA005234.1, TEA007187.1, TEA008094.1, TEA009345.1, TEA009987.1, TEA011905.1, TEA012314.1, TEA013222.1, TEA014412.1, TEA015593.1, TEA016861.1, TEA018463.1, TEA019132.1, TEA019397.1, TEA019643.1, TEA019644.1, TEA021794.1, TEA023966.1, TEA024906.1, TEA028279.1, TEA028282.1, TEA028365.1, TEA029877.1, TEA030460…
GO:0042546	BP	cell wall biogenesis	8.40678e-07	0.000766971	7	TEA002080.1, TEA007401.1, TEA009987.1, TEA019643.1, TEA019644.1, TEA027091.1, TEA031816.1
GO:0042737	BP	drug catabolic process	9.64299e-07	0.000766971	11	TEA004576.1, TEA008473.1, TEA009345.1, TEA010236.1, TEA013778.1, TEA014412.1, TEA018992.1, TEA026798.1, TEA026805.1, TEA027576.1, TEA028282.1
GO:0071554	BP	cell wall organization or biogenesis	1.07178e-06	0.000766971	15	TEA001645.1, TEA002080.1, TEA003333.1, TEA003997.1, TEA004576.1, TEA004817.1, TEA007401.1, TEA009987.1, TEA016947.1, TEA018039.1, TEA019643.1, TEA019644.1, TEA023966.1, TEA027091.1, TEA031816.1
GO:0042743	BP	hydrogen peroxide metabolic process	1.25946e-06	0.000766971	7	TEA006224.1, TEA008473.1, TEA013778.1, TEA018992.1, TEA026798.1, TEA026805.1, TEA027576.1
GO:0010411	BP	xyloglucan metabolic process	1.31181e-06	0.000766971	5	TEA002080.1, TEA009987.1, TEA019643.1, TEA019644.1, TEA031816.1
GO:0016209	MF	antioxidant activity	2.15746e-06	0.000786179	16	TEA001789.1, TEA002224.1, TEA005465.1, TEA006224.1, TEA008472.1, TEA008473.1, TEA013778.1, TEA017156.1, TEA018992.1, TEA026798.1, TEA026805.1, TEA027576.1, TEA028180.1, TEA028634.1, TEA029056.1, TEA029453.1
GO:0016491	MF	oxidoreductase activity	3.02047e-06	0.000917215	93	TEA000126.1, TEA000404.1, TEA000503.1, TEA001072.1, TEA002219.1, TEA002533.1, TEA002668.1, TEA002814.1, TEA003629.1, TEA003690.1, TEA004737.1, TEA004738.1, TEA004998.1, TEA005399.1, TEA005542.1, TEA005622.1, TEA006070.1, TEA006198.1, TEA006307.1, TEA006390.1, TEA006634.1, TEA006738.1, TEA007261.1, TEA007534.1, TEA007843.1, TEA007882.1, TEA008199.1, TEA008473.1, TEA008738.1, TEA008890.1, TEA009012…
GO:0003824	MF	catalytic activity	6.03359e-06	0.00157046	330	TEA000100.1, TEA000126.1, TEA000340.1, TEA000404.1, TEA000502.1, TEA000503.1, TEA000555.1, TEA000708.1, TEA000909.1, TEA000936.1, TEA001059.1, TEA001072.1, TEA001167.1, TEA001188.1, TEA001376.1, TEA001578.1, TEA001789.1, TEA001884.1, TEA001888.1, TEA002080.1, TEA002132.1, TEA002191.1, TEA002219.1, TEA002224.1, TEA002405.1, TEA002412.1, TEA002526.1, TEA002533.1, TEA002590.1, TEA002641.1, TEA002668…
GO:0005975	BP	carbohydrate metabolic process	3.21516e-06	0.00161125	43	TEA000555.1, TEA001884.1, TEA001888.1, TEA002080.1, TEA003350.1, TEA003513.1, TEA003768.1, TEA004098.1, TEA004576.1, TEA005014.1, TEA005234.1, TEA006634.1, TEA007187.1, TEA008018.1, TEA008094.1, TEA008109.1, TEA008970.1, TEA009345.1, TEA009987.1, TEA012314.1, TEA013222.1, TEA014412.1, TEA014600.1, TEA015503.1, TEA017905.1, TEA018289.1, TEA018295.1, TEA018404.1, TEA018905.1, TEA019397.1, TEA019643…
GO:0010410	BP	hemicellulose metabolic process	4.70256e-06	0.0018361	6	TEA002080.1, TEA009987.1, TEA019643.1, TEA019644.1, TEA024906.1, TEA031816.1
GO:0010383	BP	cell wall polysaccharide metabolic process	5.05711e-06	0.0018361	7	TEA002080.1, TEA008018.1, TEA009987.1, TEA019643.1, TEA019644.1, TEA024906.1, TEA031816.1
GO:0071555	BP	cell wall organization	5.23403e-06	0.0018361	13	TEA001645.1, TEA002080.1, TEA003333.1, TEA003997.1, TEA004576.1, TEA004817.1, TEA009987.1, TEA016947.1, TEA018039.1, TEA019643.1, TEA019644.1, TEA023966.1, TEA031816.1
GO:0042744	BP	hydrogen peroxide catabolic process	7.08095e-06	0.00207	6	TEA008473.1, TEA013778.1, TEA018992.1, TEA026798.1, TEA026805.1, TEA027576.1
GO:0017001	BP	antibiotic catabolic process	1.03488e-05	0.00279258	6	TEA008473.1, TEA013778.1, TEA018992.1, TEA026798.1, TEA026805.1, TEA027576.1
GO:0005976	BP	polysaccharide metabolic process	1.21655e-05	0.0028451	19	TEA002080.1, TEA003513.1, TEA003768.1, TEA004098.1, TEA004576.1, TEA007187.1, TEA008018.1, TEA008094.1, TEA009987.1, TEA012314.1, TEA013222.1, TEA018905.1, TEA019643.1, TEA019644.1, TEA020905.1, TEA022053.1, TEA024906.1, TEA026009.1, TEA031816.1
GO:0045229	BP	external encapsulating structure organization	1.43033e-05	0.00313599	15	TEA001645.1, TEA002080.1, TEA003333.1, TEA003997.1, TEA004098.1, TEA004576.1, TEA004817.1, TEA009987.1, TEA016947.1, TEA018039.1, TEA019643.1, TEA019644.1, TEA023966.1, TEA026009.1, TEA031816.1
GO:0016999	BP	antibiotic metabolic process	1.99783e-05	0.00376106	7	TEA006224.1, TEA008473.1, TEA013778.1, TEA018992.1, TEA026798.1, TEA026805.1, TEA027576.1
GO:0044042	BP	glucan metabolic process	2.03706e-05	0.00376106	15	TEA002080.1, TEA003513.1, TEA003768.1, TEA004098.1, TEA007187.1, TEA008094.1, TEA009987.1, TEA012314.1, TEA013222.1, TEA018905.1, TEA019643.1, TEA019644.1, TEA022053.1, TEA026009.1, TEA031816.1
GO:0046274	BP	lignin catabolic process	2.65584e-05	0.00443652	5	TEA000126.1, TEA004737.1, TEA004738.1, TEA006738.1, TEA033818.1
GO:0046271	BP	phenylpropanoid catabolic process	2.65584e-05	0.00443652	5	TEA000126.1, TEA004737.1, TEA004738.1, TEA006738.1, TEA033818.1
GO:0052716	MF	hydroquinone:oxygen oxidoreductase activity	2.65584e-05	0.00516581	5	TEA000126.1, TEA004737.1, TEA004738.1, TEA006738.1, TEA033818.1
GO:0051187	BP	cofactor catabolic process	4.94248e-05	0.00752658	6	TEA008473.1, TEA013778.1, TEA018992.1, TEA026798.1, TEA026805.1, TEA027576.1
GO:0005506	MF	iron ion binding	7.32412e-05	0.00874309	26	TEA001072.1, TEA001789.1, TEA006224.1, TEA006307.1, TEA007261.1, TEA008199.1, TEA008472.1, TEA008473.1, TEA009575.1, TEA013227.1, TEA013247.1, TEA014723.1, TEA016447.1, TEA016450.1, TEA016772.1, TEA017006.1, TEA018992.1, TEA023955.1, TEA024954.1, TEA025494.1, TEA027478.1, TEA027576.1, TEA028180.1, TEA028634.1, TEA029453.1, TEA031045.1
GO:0044092	BP	negative regulation of molecular function	6.69525e-05	0.00903344	9	TEA000100.1, TEA003629.1, TEA004576.1, TEA014891.1, TEA015301.1, TEA015698.1, TEA015703.1, TEA017355.1, TEA023520.1
GO:0016757	MF	transferase activity, transferring glycosyl groups	9.03635e-05	0.00914679	35	TEA001578.1, TEA002080.1, TEA003513.1, TEA003768.1, TEA004098.1, TEA005349.1, TEA006793.1, TEA007187.1, TEA008018.1, TEA008094.1, TEA008109.1, TEA008907.1, TEA009987.1, TEA010914.1, TEA010940.1, TEA012314.1, TEA012544.1, TEA013222.1, TEA016685.1, TEA016995.1, TEA017768.1, TEA018387.1, TEA018905.1, TEA019643.1, TEA019644.1, TEA020225.1, TEA020905.1, TEA021184.1, TEA022917.1, TEA023043.1, TEA025792…
GO:0004601	MF	peroxidase activity	0.000151231	0.0123444	7	TEA008473.1, TEA013778.1, TEA017156.1, TEA018992.1, TEA026798.1, TEA026805.1, TEA027576.1
GO:0016684	MF	oxidoreductase activity, acting on peroxide as acceptor	0.000151231	0.0123444	7	TEA008473.1, TEA013778.1, TEA017156.1, TEA018992.1, TEA026798.1, TEA026805.1, TEA027576.1
GO:0016722	MF	oxidoreductase activity, oxidizing metal ions	0.00015583	0.0123444	5	TEA000126.1, TEA004737.1, TEA004738.1, TEA006738.1, TEA016447.1
GO:0006026	BP	aminoglycan catabolic process	0.000115418	0.0139616	5	TEA002526.1, TEA009345.1, TEA014412.1, TEA028279.1, TEA028282.1
GO:0072593	BP	reactive oxygen species metabolic process	0.000151231	0.0170828	7	TEA006224.1, TEA008473.1, TEA013778.1, TEA018992.1, TEA026798.1, TEA026805.1, TEA027576.1
GO:0009809	BP	lignin biosynthetic process	0.000151973	0.0170828	4	TEA000126.1, TEA004737.1, TEA004738.1, TEA006738.1
GO:0006022	BP	aminoglycan metabolic process	0.00015583	0.0170828	5	TEA002526.1, TEA009345.1, TEA014412.1, TEA028279.1, TEA028282.1
GO:0009808	BP	lignin metabolic process	0.00024257	0.0243125	6	TEA000126.1, TEA004737.1, TEA004738.1, TEA006738.1, TEA028726.1, TEA033818.1
GO:0004553	MF	hydrolase activity, hydrolyzing O-glycosyl compounds	0.000367442	0.0257492	21	TEA000555.1, TEA001884.1, TEA001888.1, TEA002080.1, TEA002526.1, TEA005234.1, TEA009345.1, TEA009987.1, TEA014412.1, TEA015593.1, TEA016861.1, TEA019643.1, TEA019644.1, TEA021794.1, TEA023966.1, TEA024906.1, TEA028279.1, TEA028282.1, TEA028365.1, TEA029877.1, TEA031816.1
GO:0030247	MF	polysaccharide binding	0.000418781	0.02826	6	TEA013240.1, TEA014412.1, TEA015593.1, TEA028279.1, TEA028282.1, TEA028365.1
GO:0016706	MF	2-oxoglutarate-dependent dioxygenase activity	0.000649605	0.0394527	7	TEA000404.1, TEA000503.1, TEA009012.1, TEA031672.1, TEA033416.1, TEA033515.1, TEA034025.1
GO:0017144	BP	drug metabolic process	0.000481766	0.0445973	18	TEA004576.1, TEA006224.1, TEA008018.1, TEA008473.1, TEA009345.1, TEA010236.1, TEA013778.1, TEA014412.1, TEA015494.1, TEA016239.1, TEA017442.1, TEA018992.1, TEA019566.1, TEA026798.1, TEA026805.1, TEA027576.1, TEA028149.1, TEA028282.1
GO:0044262	BP	cellular carbohydrate metabolic process	0.000574229	0.0482457	17	TEA002080.1, TEA003350.1, TEA004098.1, TEA005014.1, TEA008018.1, TEA009987.1, TEA014600.1, TEA017905.1, TEA018289.1, TEA018295.1, TEA018905.1, TEA019643.1, TEA019644.1, TEA022053.1, TEA024906.1, TEA026009.1, TEA031816.1
GO:0046872	MF	metal ion binding	0.000850265	0.048412	95	TEA000126.1, TEA000503.1, TEA001007.1, TEA001072.1, TEA001789.1, TEA002224.1, TEA002405.1, TEA002419.1, TEA002668.1, TEA004606.1, TEA004737.1, TEA004738.1, TEA004998.1, TEA005401.1, TEA005465.1, TEA005694.1, TEA006224.1, TEA006274.1, TEA006307.1, TEA006390.1, TEA006738.1, TEA007068.1, TEA007261.1, TEA007882.1, TEA008199.1, TEA008472.1, TEA008473.1, TEA008946.1, TEA009575.1, TEA010045.1, TEA010189…
GO:0043169	MF	cation binding	0.00089373	0.0485576	99	TEA000126.1, TEA000503.1, TEA001007.1, TEA001072.1, TEA001789.1, TEA002224.1, TEA002405.1, TEA002419.1, TEA002668.1, TEA004606.1, TEA004737.1, TEA004738.1, TEA004998.1, TEA005401.1, TEA005465.1, TEA005694.1, TEA006224.1, TEA006274.1, TEA006307.1, TEA006390.1, TEA006738.1, TEA007068.1, TEA007261.1, TEA007882.1, TEA008199.1, TEA008472.1, TEA008473.1, TEA008946.1, TEA009575.1, TEA010045.1, TEA010189…
GO:0046914	MF	transition metal ion binding	0.000906125	0.0485576	61	TEA000126.1, TEA000503.1, TEA001072.1, TEA001789.1, TEA002224.1, TEA002405.1, TEA002668.1, TEA004737.1, TEA004738.1, TEA004998.1, TEA005401.1, TEA005465.1, TEA005694.1, TEA006224.1, TEA006307.1, TEA006738.1, TEA007068.1, TEA007261.1, TEA008199.1, TEA008472.1, TEA008473.1, TEA009575.1, TEA013073.1, TEA013227.1, TEA013247.1, TEA014110.1, TEA014251.1, TEA014723.1, TEA016447.1, TEA016450.1, TEA016772…
GO:0044085	BP	cellular component biogenesis	0.000680951	0.0530839	8	TEA001188.1, TEA002080.1, TEA007401.1, TEA009987.1, TEA019643.1, TEA019644.1, TEA027091.1, TEA031816.1
GO:0098869	BP	cellular oxidant detoxification	0.000735837	0.0561156	7	TEA008473.1, TEA013778.1, TEA017156.1, TEA018992.1, TEA026798.1, TEA026805.1, TEA027576.1
GO:1990748	BP	cellular detoxification	0.000830876	0.0584863	7	TEA008473.1, TEA013778.1, TEA017156.1, TEA018992.1, TEA026798.1, TEA026805.1, TEA027576.1
GO:0006979	BP	response to oxidative stress	0.000837974	0.0584863	8	TEA005850.1, TEA008473.1, TEA013778.1, TEA017156.1, TEA018992.1, TEA026798.1, TEA026805.1, TEA027576.1
GO:0009698	BP	phenylpropanoid metabolic process	0.000837974	0.0584863	8	TEA000126.1, TEA004737.1, TEA004738.1, TEA006738.1, TEA012735.1, TEA028726.1, TEA032414.1, TEA033818.1
GO:0090358	BP	positive regulation of tryptophan metabolic process	0.000916975	0.0584863	2	TEA007401.1, TEA027091.1
GO:0032352	BP	positive regulation of hormone metabolic process	0.000916975	0.0584863	2	TEA007401.1, TEA027091.1
GO:0062013	BP	positive regulation of small molecule metabolic process	0.000916975	0.0584863	2	TEA007401.1, TEA027091.1
GO:0045764	BP	positive regulation of cellular amino acid metabolic process	0.000916975	0.0584863	2	TEA007401.1, TEA027091.1
GO:0033240	BP	positive regulation of cellular amine metabolic process	0.000916975	0.0584863	2	TEA007401.1, TEA027091.1
GO:0090355	BP	positive regulation of auxin metabolic process	0.000916975	0.0584863	2	TEA007401.1, TEA027091.1
GO:0055114	BP	oxidation-reduction process	0.00104978	0.0613825	39	TEA000126.1, TEA001072.1, TEA004737.1, TEA004738.1, TEA005622.1, TEA006070.1, TEA006738.1, TEA007261.1, TEA007843.1, TEA007882.1, TEA008199.1, TEA008473.1, TEA009575.1, TEA009621.1, TEA010189.1, TEA013343.1, TEA013778.1, TEA014418.1, TEA014885.1, TEA015436.1, TEA016447.1, TEA017156.1, TEA018992.1, TEA021712.1, TEA022053.1, TEA023385.1, TEA023955.1, TEA024406.1, TEA025404.1, TEA026798.1, TEA026805…
GO:0098754	BP	detoxification	0.00104987	0.0613825	7	TEA008473.1, TEA013778.1, TEA017156.1, TEA018992.1, TEA026798.1, TEA026805.1, TEA027576.1
GO:0044550	BP	secondary metabolite biosynthetic process	0.00104987	0.0613825	7	TEA000126.1, TEA004737.1, TEA004738.1, TEA006390.1, TEA006738.1, TEA012735.1, TEA032414.1
GO:0016705	MF	oxidoreductase activity, acting on paired donors, with incorporation or reduction of molecular oxygen	0.00121539	0.0632697	15	TEA000404.1, TEA000503.1, TEA001072.1, TEA006307.1, TEA007261.1, TEA008199.1, TEA009012.1, TEA009575.1, TEA013247.1, TEA013343.1, TEA023955.1, TEA031672.1, TEA033416.1, TEA033515.1, TEA034025.1
GO:0048037	MF	cofactor binding	0.00136697	0.0664143	36	TEA000909.1, TEA001059.1, TEA001072.1, TEA002132.1, TEA002814.1, TEA004234.1, TEA005622.1, TEA005658.1, TEA006070.1, TEA006198.1, TEA007261.1, TEA008199.1, TEA008473.1, TEA009575.1, TEA010236.1, TEA013343.1, TEA013778.1, TEA014418.1, TEA014885.1, TEA015494.1, TEA015698.1, TEA015703.1, TEA017156.1, TEA018992.1, TEA019049.1, TEA023955.1, TEA024954.1, TEA025363.1, TEA025494.1, TEA026030.1, TEA026798…
GO:0008061	MF	chitin binding	0.00138515	0.0664143	3	TEA009345.1, TEA014412.1, TEA028282.1
GO:0016998	BP	cell wall macromolecule catabolic process	0.00138515	0.0771287	3	TEA014412.1, TEA024906.1, TEA028282.1
GO:0009699	BP	phenylpropanoid biosynthetic process	0.00157401	0.0849481	6	TEA000126.1, TEA004737.1, TEA004738.1, TEA006738.1, TEA012735.1, TEA032414.1
GO:0016682	MF	oxidoreductase activity, acting on diphenols and related substances as donors, oxygen as acceptor	0.00201237	0.0894276	6	TEA000126.1, TEA004737.1, TEA004738.1, TEA006738.1, TEA028726.1, TEA033818.1
GO:0044436	CC	thylakoid part	0.00205726	0.0905677	11	TEA000936.1, TEA002419.1, TEA002520.1, TEA005622.1, TEA005850.1, TEA008946.1, TEA016728.1, TEA017156.1, TEA020693.1, TEA023955.1, TEA030211.1
GO:0009535	CC	chloroplast thylakoid membrane	0.00241198	0.0905677	7	TEA000936.1, TEA002520.1, TEA005622.1, TEA005850.1, TEA008946.1, TEA017156.1, TEA030211.1
GO:0055035	CC	plastid thylakoid membrane	0.00264914	0.0905677	7	TEA000936.1, TEA002520.1, TEA005622.1, TEA005850.1, TEA008946.1, TEA017156.1, TEA030211.1
GO:0009898	CC	cytoplasmic side of plasma membrane	0.00269547	0.0905677	2	TEA015698.1, TEA015703.1
GO:0009986	CC	cell surface	0.00269547	0.0905677	2	TEA015698.1, TEA015703.1
GO:0030246	MF	carbohydrate binding	0.00246231	0.101962	11	TEA005234.1, TEA005800.1, TEA008041.1, TEA009844.1, TEA012628.1, TEA013240.1, TEA014412.1, TEA015593.1, TEA028279.1, TEA028282.1, TEA028365.1
GO:0005507	MF	copper ion binding	0.00253715	0.102726	6	TEA000126.1, TEA004737.1, TEA004738.1, TEA006738.1, TEA031895.1, TEA033818.1
GO:0019748	BP	secondary metabolic process	0.00221439	0.104888	9	TEA000126.1, TEA004737.1, TEA004738.1, TEA006390.1, TEA006738.1, TEA012735.1, TEA028726.1, TEA032414.1, TEA033818.1
GO:0019751	BP	polyol metabolic process	0.0022304	0.104888	5	TEA005014.1, TEA014600.1, TEA017905.1, TEA018289.1, TEA018295.1
GO:0044264	BP	cellular polysaccharide metabolic process	0.00261083	0.106987	11	TEA002080.1, TEA004098.1, TEA008018.1, TEA009987.1, TEA018905.1, TEA019643.1, TEA019644.1, TEA022053.1, TEA024906.1, TEA026009.1, TEA031816.1
GO:0090357	BP	regulation of tryptophan metabolic process	0.00269547	0.106987	2	TEA007401.1, TEA027091.1
GO:0009904	BP	chloroplast accumulation movement	0.00269547	0.106987	2	TEA015698.1, TEA015703.1
GO:0090354	BP	regulation of auxin metabolic process	0.00269547	0.106987	2	TEA007401.1, TEA027091.1
GO:0033238	BP	regulation of cellular amine metabolic process	0.00269547	0.106987	2	TEA007401.1, TEA027091.1
GO:1904062	BP	regulation of cation transmembrane transport	0.00269547	0.106987	2	TEA015698.1, TEA015703.1
GO:0010155	BP	regulation of proton transport	0.00269547	0.106987	2	TEA015698.1, TEA015703.1
GO:0009903	BP	chloroplast avoidance movement	0.00269547	0.106987	2	TEA015698.1, TEA015703.1
GO:0006521	BP	regulation of cellular amino acid metabolic process	0.00269547	0.106987	2	TEA007401.1, TEA027091.1
GO:1901072	BP	glucosamine-containing compound catabolic process	0.00283631	0.106987	3	TEA009345.1, TEA014412.1, TEA028282.1
GO:0046348	BP	amino sugar catabolic process	0.00283631	0.106987	3	TEA009345.1, TEA014412.1, TEA028282.1
GO:1901071	BP	glucosamine-containing compound metabolic process	0.00283631	0.106987	3	TEA009345.1, TEA014412.1, TEA028282.1
GO:0006030	BP	chitin metabolic process	0.00283631	0.106987	3	TEA009345.1, TEA014412.1, TEA028282.1
GO:0006032	BP	chitin catabolic process	0.00283631	0.106987	3	TEA009345.1, TEA014412.1, TEA028282.1
GO:0016829	MF	lyase activity	0.00275812	0.108998	22	TEA000909.1, TEA001059.1, TEA004234.1, TEA004606.1, TEA005465.1, TEA005542.1, TEA005658.1, TEA006198.1, TEA008109.1, TEA008890.1, TEA008970.1, TEA010189.1, TEA015009.1, TEA015503.1, TEA018721.1, TEA021976.1, TEA023503.1, TEA023838.1, TEA023966.1, TEA025153.1, TEA031095.1, TEA031754.1
GO:0004568	MF	chitinase activity	0.00283631	0.108998	3	TEA009345.1, TEA014412.1, TEA028282.1
GO:0042651	CC	thylakoid membrane	0.00346893	0.111006	7	TEA000936.1, TEA002520.1, TEA005622.1, TEA005850.1, TEA008946.1, TEA017156.1, TEA030211.1
GO:0016679	MF	oxidoreductase activity, acting on diphenols and related substances as donors	0.00350852	0.12875	6	TEA000126.1, TEA004737.1, TEA004738.1, TEA006738.1, TEA028726.1, TEA033818.1
GO:0098562	CC	cytoplasmic side of membrane	0.00528254	0.141995	2	TEA015698.1, TEA015703.1
GO:0016758	MF	transferase activity, transferring hexosyl groups	0.00397509	0.142012	21	TEA002080.1, TEA003513.1, TEA003768.1, TEA004098.1, TEA007187.1, TEA008094.1, TEA008907.1, TEA009987.1, TEA010914.1, TEA012314.1, TEA013222.1, TEA016995.1, TEA018387.1, TEA018905.1, TEA019643.1, TEA019644.1, TEA020225.1, TEA022917.1, TEA025983.1, TEA026009.1, TEA031816.1
GO:0009902	BP	chloroplast relocation	0.00528254	0.159751	2	TEA015698.1, TEA015703.1
GO:0034763	BP	negative regulation of transmembrane transport	0.00528254	0.159751	2	TEA015698.1, TEA015703.1
GO:0010360	BP	negative regulation of anion channel activity	0.00528254	0.159751	2	TEA015698.1, TEA015703.1
GO:1903960	BP	negative regulation of anion transmembrane transport	0.00528254	0.159751	2	TEA015698.1, TEA015703.1
GO:1990066	BP	energy quenching	0.00528254	0.159751	2	TEA020868.1, TEA020882.1
GO:0032413	BP	negative regulation of ion transmembrane transporter activity	0.00528254	0.159751	2	TEA015698.1, TEA015703.1
GO:0051644	BP	plastid localization	0.00528254	0.159751	2	TEA015698.1, TEA015703.1
GO:0034766	BP	negative regulation of ion transmembrane transport	0.00528254	0.159751	2	TEA015698.1, TEA015703.1
GO:0019953	BP	sexual reproduction	0.00528254	0.159751	2	TEA021837.1, TEA033642.1
GO:0032410	BP	negative regulation of transporter activity	0.00528254	0.159751	2	TEA015698.1, TEA015703.1
GO:0051667	BP	establishment of plastid localization	0.00528254	0.159751	2	TEA015698.1, TEA015703.1
GO:0010362	BP	negative regulation of anion channel activity by blue light	0.00528254	0.159751	2	TEA015698.1, TEA015703.1
GO:0019750	BP	chloroplast localization	0.00528254	0.159751	2	TEA015698.1, TEA015703.1
GO:0010361	BP	regulation of anion channel activity by blue light	0.00528254	0.159751	2	TEA015698.1, TEA015703.1
GO:1903792	BP	negative regulation of anion transport	0.00528254	0.159751	2	TEA015698.1, TEA015703.1
GO:0010196	BP	nonphotochemical quenching	0.00528254	0.159751	2	TEA020868.1, TEA020882.1
GO:0004611	MF	phosphoenolpyruvate carboxykinase activity	0.00496961	0.16169	3	TEA008970.1, TEA010189.1, TEA015503.1
GO:0004612	MF	phosphoenolpyruvate carboxykinase (ATP) activity	0.00528254	0.165945	2	TEA008970.1, TEA015503.1
GO:0034357	CC	photosynthetic membrane	0.00763413	0.171005	7	TEA000936.1, TEA002520.1, TEA005622.1, TEA005850.1, TEA008946.1, TEA017156.1, TEA030211.1
GO:0006073	BP	cellular glucan metabolic process	0.00595581	0.178572	9	TEA002080.1, TEA004098.1, TEA009987.1, TEA018905.1, TEA019643.1, TEA019644.1, TEA022053.1, TEA026009.1, TEA031816.1
GO:0051552	BP	flavone metabolic process	0.00631617	0.184643	3	TEA000404.1, TEA031672.1, TEA033416.1
GO:0006020	BP	inositol metabolic process	0.00631617	0.184643	3	TEA017905.1, TEA018289.1, TEA018295.1
GO:0051553	BP	flavone biosynthetic process	0.00631617	0.184643	3	TEA000404.1, TEA031672.1, TEA033416.1
GO:0071669	BP	plant-type cell wall organization or biogenesis	0.00637682	0.184875	4	TEA003333.1, TEA007401.1, TEA016947.1, TEA027091.1
GO:0098552	CC	side of membrane	0.00862765	0.187025	2	TEA015698.1, TEA015703.1
GO:0051015	MF	actin filament binding	0.00631617	0.195052	3	TEA001884.1, TEA001888.1, TEA021794.1
GO:0016846	MF	carbon-sulfur lyase activity	0.00681758	0.203633	6	TEA000909.1, TEA001059.1, TEA004234.1, TEA015009.1, TEA021976.1, TEA025153.1
GO:0016831	MF	carboxy-lyase activity	0.00710266	0.208727	7	TEA005465.1, TEA005542.1, TEA005658.1, TEA008890.1, TEA008970.1, TEA010189.1, TEA015503.1
GO:0009813	BP	flavonoid biosynthetic process	0.00767335	0.215345	5	TEA000404.1, TEA025983.1, TEA031672.1, TEA033416.1, TEA034025.1
GO:1901136	BP	carbohydrate derivative catabolic process	0.00849758	0.236583	5	TEA002526.1, TEA009345.1, TEA014412.1, TEA028279.1, TEA028282.1
GO:0010315	BP	auxin efflux	0.00862765	0.238313	2	TEA007401.1, TEA027091.1
GO:0046527	MF	glucosyltransferase activity	0.00859646	0.248615	10	TEA002080.1, TEA004098.1, TEA008907.1, TEA009987.1, TEA018905.1, TEA019643.1, TEA019644.1, TEA025983.1, TEA026009.1, TEA031816.1
GO:0031978	CC	plastid thylakoid lumen	0.0126826	0.258264	2	TEA017156.1, TEA020693.1
GO:0009543	CC	chloroplast thylakoid lumen	0.0126826	0.258264	2	TEA017156.1, TEA020693.1
GO:0009812	BP	flavonoid metabolic process	0.0103258	0.278303	5	TEA000404.1, TEA025983.1, TEA031672.1, TEA033416.1, TEA034025.1
GO:0003674	MF	molecular_function	0.0103423	0.289904	416	TEA000100.1, TEA000126.1, TEA000227.1, TEA000340.1, TEA000404.1, TEA000502.1, TEA000503.1, TEA000555.1, TEA000629.1, TEA000708.1, TEA000909.1, TEA000936.1, TEA001007.1, TEA001059.1, TEA001072.1, TEA001167.1, TEA001188.1, TEA001376.1, TEA001525.1, TEA001578.1, TEA001789.1, TEA001884.1, TEA001888.1, TEA002080.1, TEA002132.1, TEA002191.1, TEA002219.1, TEA002224.1, TEA002289.1, TEA002405.1, TEA002412…
GO:0009523	CC	photosystem II	0.0161049	0.300625	3	TEA002419.1, TEA008946.1, TEA016728.1
GO:0006066	BP	alcohol metabolic process	0.0113336	0.301199	5	TEA005014.1, TEA014600.1, TEA017905.1, TEA018289.1, TEA018295.1
GO:0010876	BP	lipid localization	0.0115594	0.30489	3	TEA006777.1, TEA017743.1, TEA019443.1
GO:0007015	BP	actin filament organization	0.0122628	0.308962	4	TEA001884.1, TEA001888.1, TEA021794.1, TEA025619.1
GO:0032409	BP	regulation of transporter activity	0.0126826	0.308962	2	TEA015698.1, TEA015703.1
GO:0052547	BP	regulation of peptidase activity	0.0126826	0.308962	2	TEA017355.1, TEA023520.1
GO:0032350	BP	regulation of hormone metabolic process	0.0126826	0.308962	2	TEA007401.1, TEA027091.1
GO:0044703	BP	multi-organism reproductive process	0.0126826	0.308962	2	TEA021837.1, TEA033642.1
GO:0032412	BP	regulation of ion transmembrane transporter activity	0.0126826	0.308962	2	TEA015698.1, TEA015703.1
GO:0009638	BP	phototropism	0.0126826	0.308962	2	TEA015698.1, TEA015703.1
GO:0022898	BP	regulation of transmembrane transporter activity	0.0126826	0.308962	2	TEA015698.1, TEA015703.1
GO:0010359	BP	regulation of anion channel activity	0.0126826	0.308962	2	TEA015698.1, TEA015703.1
GO:0010466	BP	negative regulation of peptidase activity	0.0126826	0.308962	2	TEA017355.1, TEA023520.1
GO:0051186	BP	cofactor metabolic process	0.0153424	0.368637	13	TEA002814.1, TEA006224.1, TEA008473.1, TEA009621.1, TEA013778.1, TEA015436.1, TEA015494.1, TEA018992.1, TEA019049.1, TEA026798.1, TEA026805.1, TEA027576.1, TEA028149.1
GO:0016701	MF	oxidoreductase activity, acting on single donors with incorporation of molecular oxygen	0.0138128	0.375084	6	TEA000503.1, TEA009012.1, TEA017905.1, TEA018289.1, TEA018295.1, TEA025155.1
GO:0006040	BP	amino sugar metabolic process	0.0161049	0.378941	3	TEA009345.1, TEA014412.1, TEA028282.1
GO:0051213	MF	dioxygenase activity	0.0146767	0.38755	7	TEA000404.1, TEA000503.1, TEA009012.1, TEA031672.1, TEA033416.1, TEA033515.1, TEA034025.1
GO:0045861	BP	negative regulation of proteolysis	0.0174014	0.396389	2	TEA017355.1, TEA023520.1
GO:0009834	BP	plant-type secondary cell wall biogenesis	0.0174014	0.396389	2	TEA007401.1, TEA027091.1
GO:0046777	BP	protein autophosphorylation	0.0188744	0.42717	4	TEA015698.1, TEA015703.1, TEA029607.1, TEA033173.1
GO:0016830	MF	carbon-carbon lyase activity	0.0170486	0.443751	8	TEA005465.1, TEA005542.1, TEA005658.1, TEA008109.1, TEA008890.1, TEA008970.1, TEA010189.1, TEA015503.1
GO:0016628	MF	oxidoreductase activity, acting on the CH-CH group of donors, NAD or NADP as acceptor	0.0179731	0.461224	11	TEA002219.1, TEA003629.1, TEA003690.1, TEA006198.1, TEA010189.1, TEA014979.1, TEA015131.1, TEA015301.1, TEA016722.1, TEA016805.1, TEA026025.1
GO:0009512	CC	cytochrome b6f complex	0.0302959	0.496557	1	TEA023955.1
GO:0031305	CC	integral component of mitochondrial inner membrane	0.0302959	0.496557	1	TEA011400.1
GO:0005788	CC	endoplasmic reticulum lumen	0.0302959	0.496557	1	TEA033211.1
GO:0009832	BP	plant-type cell wall biogenesis	0.0227401	0.504238	2	TEA007401.1, TEA027091.1
GO:0008152	BP	metabolic process	0.0254252	0.550566	262	TEA000100.1, TEA000126.1, TEA000227.1, TEA000404.1, TEA000503.1, TEA000555.1, TEA000629.1, TEA000708.1, TEA000909.1, TEA001060.1, TEA001072.1, TEA001167.1, TEA001188.1, TEA001376.1, TEA001789.1, TEA001884.1, TEA001888.1, TEA002080.1, TEA002132.1, TEA002191.1, TEA002219.1, TEA002224.1, TEA002405.1, TEA002412.1, TEA002419.1, TEA002526.1, TEA002533.1, TEA002641.1, TEA002668.1, TEA002814.1, TEA002824…
GO:0010565	BP	regulation of cellular ketone metabolic process	0.028657	0.580754	2	TEA007401.1, TEA027091.1
GO:0000003	BP	reproduction	0.028657	0.580754	2	TEA021837.1, TEA033642.1
GO:0043271	BP	negative regulation of ion transport	0.028657	0.580754	2	TEA015698.1, TEA015703.1
GO:0071483	BP	cellular response to blue light	0.028657	0.580754	2	TEA015698.1, TEA015703.1
GO:0030522	BP	intracellular receptor signaling pathway	0.028657	0.580754	2	TEA015698.1, TEA015703.1
GO:0051346	BP	negative regulation of hydrolase activity	0.028657	0.580754	2	TEA017355.1, TEA023520.1
GO:0009785	BP	blue light signaling pathway	0.028657	0.580754	2	TEA015698.1, TEA015703.1
GO:0051051	BP	negative regulation of transport	0.028657	0.580754	2	TEA015698.1, TEA015703.1
GO:0009229	BP	thiamine diphosphate biosynthetic process	0.0302959	0.580754	1	TEA028149.1
GO:0072505	BP	divalent inorganic anion homeostasis	0.0302959	0.580754	1	TEA014600.1
GO:0030320	BP	cellular monovalent inorganic anion homeostasis	0.0302959	0.580754	1	TEA014600.1
GO:0046475	BP	glycerophospholipid catabolic process	0.0302959	0.580754	1	TEA014600.1
GO:0042549	BP	photosystem II stabilization	0.0302959	0.580754	1	TEA020777.1
GO:0033609	BP	oxalate metabolic process	0.0302959	0.580754	1	TEA005465.1
GO:0010258	BP	NADH dehydrogenase complex (plastoquinone) assembly	0.0302959	0.580754	1	TEA005622.1
GO:0072501	BP	cellular divalent inorganic anion homeostasis	0.0302959	0.580754	1	TEA014600.1
GO:0042357	BP	thiamine diphosphate metabolic process	0.0302959	0.580754	1	TEA028149.1
GO:0046503	BP	glycerolipid catabolic process	0.0302959	0.580754	1	TEA014600.1
GO:0055083	BP	monovalent inorganic anion homeostasis	0.0302959	0.580754	1	TEA014600.1
GO:0055062	BP	phosphate ion homeostasis	0.0302959	0.580754	1	TEA014600.1
GO:0030643	BP	cellular phosphate ion homeostasis	0.0302959	0.580754	1	TEA014600.1
GO:0050896	BP	response to stimulus	0.0341111	0.643342	40	TEA001789.1, TEA004686.1, TEA004964.1, TEA005850.1, TEA006070.1, TEA006224.1, TEA006390.1, TEA006851.1, TEA008413.1, TEA008472.1, TEA008473.1, TEA008907.1, TEA009345.1, TEA010666.1, TEA013240.1, TEA013778.1, TEA014254.1, TEA014412.1, TEA015698.1, TEA015703.1, TEA016331.1, TEA016722.1, TEA017156.1, TEA018989.1, TEA018992.1, TEA020868.1, TEA020882.1, TEA023897.1, TEA025494.1, TEA026798.1, TEA026805…
GO:0009882	MF	blue light photoreceptor activity	0.028657	0.649401	2	TEA015698.1, TEA015703.1
GO:0004838	MF	L-tyrosine:2-oxoglutarate aminotransferase activity	0.0302959	0.649401	1	TEA004234.1
GO:0004020	MF	adenylylsulfate kinase activity	0.0302959	0.649401	1	TEA027207.1
GO:0016664	MF	oxidoreductase activity, acting on other nitrogenous compounds as donors, iron-sulfur protein as acceptor	0.0302959	0.649401	1	TEA013227.1
GO:0005343	MF	organic acid:sodium symporter activity	0.0302959	0.649401	1	TEA001525.1
GO:0030975	MF	thiamine binding	0.0302959	0.649401	1	TEA028149.1
GO:0004013	MF	adenosylhomocysteinase activity	0.0302959	0.649401	1	TEA008283.1
GO:0004788	MF	thiamine diphosphokinase activity	0.0302959	0.649401	1	TEA028149.1
GO:0004781	MF	sulfate adenylyltransferase (ATP) activity	0.0302959	0.649401	1	TEA027207.1
GO:0034002	MF	(R)-limonene synthase activity	0.0302959	0.649401	1	TEA004606.1
GO:0070547	MF	L-tyrosine aminotransferase activity	0.0302959	0.649401	1	TEA004234.1
GO:0016623	MF	oxidoreductase activity, acting on the aldehyde or oxo group of donors, oxygen as acceptor	0.0302959	0.649401	1	TEA002668.1
GO:0046564	MF	oxalate decarboxylase activity	0.0302959	0.649401	1	TEA005465.1
GO:0033808	MF	6'-deoxychalcone synthase activity	0.0302959	0.649401	1	TEA030986.1
GO:0006094	BP	gluconeogenesis	0.0351121	0.650973	2	TEA008970.1, TEA015503.1
GO:0019400	BP	alditol metabolic process	0.0351121	0.650973	2	TEA005014.1, TEA014600.1
GO:0140299	MF	small molecule sensor activity	0.0312664	0.654797	3	TEA002824.1, TEA015698.1, TEA015703.1
GO:0000155	MF	phosphorelay sensor kinase activity	0.0312664	0.654797	3	TEA002824.1, TEA015698.1, TEA015703.1
GO:0097435	BP	supramolecular fiber organization	0.0406459	0.716511	4	TEA001884.1, TEA001888.1, TEA021794.1, TEA025619.1
GO:0009690	BP	cytokinin metabolic process	0.0420676	0.726962	2	TEA023445.1, TEA030460.1
GO:0019319	BP	hexose biosynthetic process	0.0420676	0.726962	2	TEA008970.1, TEA015503.1
GO:0062012	BP	regulation of small molecule metabolic process	0.0420676	0.726962	2	TEA007401.1, TEA027091.1
GO:0034754	BP	cellular hormone metabolic process	0.0420676	0.726962	2	TEA023445.1, TEA030460.1
GO:0043086	BP	negative regulation of catalytic activity	0.0429525	0.738615	3	TEA004576.1, TEA017355.1, TEA023520.1
GO:0016627	MF	oxidoreductase activity, acting on the CH-CH group of donors	0.0417964	0.833122	12	TEA002219.1, TEA003629.1, TEA003690.1, TEA006198.1, TEA010189.1, TEA014979.1, TEA015131.1, TEA015301.1, TEA015436.1, TEA016722.1, TEA016805.1, TEA026025.1
GO:0016864	MF	intramolecular oxidoreductase activity, transposing S-S bonds	0.0420676	0.833122	2	TEA000936.1, TEA033211.1
GO:0010333	MF	terpene synthase activity	0.0420676	0.833122	2	TEA004606.1, TEA031754.1
GO:0003756	MF	protein disulfide isomerase activity	0.0420676	0.833122	2	TEA000936.1, TEA033211.1
GO:0046364	BP	monosaccharide biosynthetic process	0.0494872	0.833587	2	TEA008970.1, TEA015503.1
GO:0009914	BP	hormone transport	0.0494872	0.833587	2	TEA007401.1, TEA027091.1
GO:0060918	BP	auxin transport	0.0494872	0.833587	2	TEA007401.1, TEA027091.1
GO:0010817	BP	regulation of hormone levels	0.0496636	0.833587	5	TEA007401.1, TEA023445.1, TEA023897.1, TEA027091.1, TEA030460.1
GO:0008146	MF	sulfotransferase activity	0.0472673	0.86982	3	TEA003987.1, TEA004084.1, TEA029279.1
GO:0005215	MF	transporter activity	0.0478902	0.86982	38	TEA001525.1, TEA002219.1, TEA002689.1, TEA003690.1, TEA005476.1, TEA006867.1, TEA007401.1, TEA007736.1, TEA010013.1, TEA010703.1, TEA011526.1, TEA011962.1, TEA014979.1, TEA015012.1, TEA015131.1, TEA016027.1, TEA016239.1, TEA016805.1, TEA017442.1, TEA018010.1, TEA018512.1, TEA018705.1, TEA018989.1, TEA019566.1, TEA020567.1, TEA021660.1, TEA021695.1, TEA021910.1, TEA023434.1, TEA024584.1, TEA026012…
GO:0008553	MF	proton-exporting ATPase activity, phosphorylative mechanism	0.0494872	0.86982	2	TEA016239.1, TEA019566.1

## Sheet: S1_RP vs S3_G
Original Research Article
Transcriptional analysis reveal key insights into seasonal induced anthocyanin degradation and leaf color transition in purple tea (Camellia sinensis L. O Kuntze)
Tony Maritim1, 2, 3, Mamta Masand1,2, Romit Seth2, Ram Kumar Sharma1,2*
1Department of Biotechnology, CSIR-Institute of Himalayan Bioresource Technology, P.O. Box No. 6, Palampur (HP), 176061, India, 2Academy of Scientific and Innovative Research, CSIR-IHBT, P.O. Box No. 6, Palampur (HP), 176061, India, 3Tea Breeding and Genetic Improvement Division, KALRO-Tea Research Institute, P.O. Box 820-20200, Kericho, Kenya
Supplementary Table S3: GO enrichment of DEGs in S1_RP vs S3_G
# GO	Term_type	Description	Uncorrected_ p_Value	Corrected p_Value (FDR)	No. of DEGs	Gene_names
GO:0034728	BP	nucleosome organization	5.50418e-07	0.000806141	17	TEA004909.1, TEA010110.1, TEA016544.1, TEA018573.1, TEA019115.1, TEA022107.1, TEA022131.1, TEA022961.1, TEA023899.1, TEA025244.1, TEA026755.1, TEA026858.1, TEA029661.1, TEA031113.1, TEA031668.1, TEA032511.1, TEA032722.1
GO:0071824	BP	protein-DNA complex subunit organization	1.01882e-06	0.000806141	17	TEA004909.1, TEA010110.1, TEA016544.1, TEA018573.1, TEA019115.1, TEA022107.1, TEA022131.1, TEA022961.1, TEA023899.1, TEA025244.1, TEA026755.1, TEA026858.1, TEA029661.1, TEA031113.1, TEA031668.1, TEA032511.1, TEA032722.1
GO:0005976	BP	polysaccharide metabolic process	4.07962e-06	0.00092224	40	TEA001256.1, TEA002080.1, TEA002154.1, TEA003410.1, TEA003513.1, TEA003768.1, TEA004567.1, TEA004576.1, TEA004581.1, TEA004682.1, TEA007187.1, TEA008094.1, TEA008554.1, TEA009002.1, TEA010380.1, TEA010507.1, TEA010582.1, TEA010971.1, TEA012314.1, TEA013025.1, TEA014435.1, TEA014997.1, TEA016229.1, TEA016707.1, TEA017317.1, TEA017519.1, TEA017828.1, TEA018348.1, TEA020905.1, TEA021057.1, TEA021989…
GO:0005975	BP	carbohydrate metabolic process	4.20634e-06	0.00092224	95	TEA000555.1, TEA001097.1, TEA001256.1, TEA001836.1, TEA001888.1, TEA001889.1, TEA002080.1, TEA002154.1, TEA002227.1, TEA003410.1, TEA003513.1, TEA003768.1, TEA004029.1, TEA004281.1, TEA004567.1, TEA004576.1, TEA004581.1, TEA004640.1, TEA004682.1, TEA004706.1, TEA004824.1, TEA004867.1, TEA005014.1, TEA005234.1, TEA005788.1, TEA006178.1, TEA006634.1, TEA007187.1, TEA008094.1, TEA008109.1, TEA008554…
GO:0009808	BP	lignin metabolic process	3.00548e-05	0.00310095	11	TEA000123.1, TEA000234.1, TEA004737.1, TEA006738.1, TEA007371.1, TEA009203.1, TEA010318.1, TEA014545.1, TEA021330.1, TEA021420.1, TEA032328.1
GO:0006026	BP	aminoglycan catabolic process	4.54369e-05	0.00455408	8	TEA002526.1, TEA008102.1, TEA009345.1, TEA014412.1, TEA028279.1, TEA028282.1, TEA031227.1, TEA033474.1
GO:0019748	BP	secondary metabolic process	6.49818e-05	0.00621404	21	TEA000123.1, TEA000234.1, TEA004737.1, TEA006738.1, TEA007371.1, TEA009203.1, TEA009664.1, TEA010318.1, TEA012735.1, TEA014545.1, TEA021330.1, TEA021420.1, TEA023067.1, TEA025602.1, TEA027120.1, TEA027829.1, TEA032216.1, TEA032328.1, TEA032414.1, TEA034017.1, TEA034032.1
GO:0006022	BP	aminoglycan metabolic process	7.53959e-05	0.00661222	8	TEA002526.1, TEA008102.1, TEA009345.1, TEA014412.1, TEA028279.1, TEA028282.1, TEA031227.1, TEA033474.1
GO:0071554	BP	cell wall organization or biogenesis	0.000114799	0.00958844	23	TEA002080.1, TEA002962.1, TEA003410.1, TEA003997.1, TEA004576.1, TEA004581.1, TEA006226.1, TEA007989.1, TEA008211.1, TEA009002.1, TEA010582.1, TEA010971.1, TEA013025.1, TEA014435.1, TEA016425.1, TEA016781.1, TEA018039.1, TEA020837.1, TEA020841.1, TEA023966.1, TEA027091.1, TEA033138.1, TEA033287.1
GO:0006260	BP	DNA replication	0.000131332	0.0107143	13	TEA002561.1, TEA004533.1, TEA004849.1, TEA005270.1, TEA010299.1, TEA015650.1, TEA019489.1, TEA022357.1, TEA023202.1, TEA025017.1, TEA026104.1, TEA031525.1, TEA033127.1
GO:0071555	BP	cell wall organization	0.000194877	0.0151917	20	TEA002080.1, TEA002962.1, TEA003410.1, TEA003997.1, TEA004576.1, TEA004581.1, TEA007989.1, TEA008211.1, TEA009002.1, TEA010582.1, TEA010971.1, TEA013025.1, TEA014435.1, TEA016781.1, TEA018039.1, TEA020837.1, TEA020841.1, TEA023966.1, TEA033138.1, TEA033287.1
GO:0000272	BP	polysaccharide catabolic process	0.000340581	0.0248908	12	TEA001256.1, TEA002154.1, TEA004576.1, TEA004581.1, TEA008554.1, TEA009002.1, TEA010380.1, TEA014997.1, TEA017828.1, TEA018348.1, TEA024906.1, TEA032945.1
GO:0000910	BP	cytokinesis	0.000382662	0.0268476	7	TEA002081.1, TEA005191.1, TEA010905.1, TEA015514.1, TEA018221.1, TEA019129.1, TEA027873.1
GO:0046274	BP	lignin catabolic process	0.000489163	0.0329997	6	TEA004737.1, TEA006738.1, TEA007371.1, TEA010318.1, TEA014545.1, TEA032328.1
GO:0046271	BP	phenylpropanoid catabolic process	0.000489163	0.0329997	6	TEA004737.1, TEA006738.1, TEA007371.1, TEA010318.1, TEA014545.1, TEA032328.1
GO:0044092	BP	negative regulation of molecular function	0.000540954	0.035142	14	TEA000100.1, TEA003028.1, TEA003629.1, TEA004576.1, TEA004581.1, TEA005408.1, TEA009002.1, TEA014891.1, TEA015301.1, TEA016159.1, TEA016782.1, TEA017355.1, TEA017973.1, TEA028702.1
GO:0009698	BP	phenylpropanoid metabolic process	0.000568739	0.0362752	15	TEA000123.1, TEA000234.1, TEA004737.1, TEA006738.1, TEA007371.1, TEA009203.1, TEA010318.1, TEA012735.1, TEA014545.1, TEA021330.1, TEA021420.1, TEA027120.1, TEA027829.1, TEA032328.1, TEA032414.1
GO:0044042	BP	glucan metabolic process	0.000744069	0.0442406	25	TEA001256.1, TEA002080.1, TEA002154.1, TEA003410.1, TEA003513.1, TEA003768.1, TEA004567.1, TEA007187.1, TEA008094.1, TEA010971.1, TEA012314.1, TEA016707.1, TEA017317.1, TEA017519.1, TEA017828.1, TEA018348.1, TEA021057.1, TEA021989.1, TEA026009.1, TEA026209.1, TEA028222.1, TEA032146.1, TEA032410.1, TEA032518.1, TEA033287.1
GO:0071669	BP	plant-type cell wall organization or biogenesis	0.0010575	0.0598341	8	TEA002962.1, TEA008211.1, TEA010971.1, TEA016781.1, TEA020837.1, TEA020841.1, TEA027091.1, TEA033138.1
GO:0045229	BP	external encapsulating structure organization	0.00109257	0.0608369	24	TEA002080.1, TEA002962.1, TEA003410.1, TEA003997.1, TEA004576.1, TEA004581.1, TEA006430.1, TEA007989.1, TEA008211.1, TEA009002.1, TEA010582.1, TEA010971.1, TEA013025.1, TEA014435.1, TEA016781.1, TEA017317.1, TEA018039.1, TEA020837.1, TEA020841.1, TEA023966.1, TEA026009.1, TEA032146.1, TEA033138.1, TEA033287.1
GO:0042737	BP	drug catabolic process	0.00125311	0.0666048	13	TEA004576.1, TEA004581.1, TEA008075.1, TEA009002.1, TEA009345.1, TEA010236.1, TEA014123.1, TEA014412.1, TEA018992.1, TEA026805.1, TEA027576.1, TEA028282.1, TEA031227.1
GO:0051275	BP	beta-glucan catabolic process	0.00175823	0.0833316	4	TEA001256.1, TEA002154.1, TEA017828.1, TEA018348.1
GO:0030245	BP	cellulose catabolic process	0.00175823	0.0833316	4	TEA001256.1, TEA002154.1, TEA017828.1, TEA018348.1
GO:0010876	BP	lipid localization	0.00180634	0.0833316	6	TEA001111.1, TEA006777.1, TEA017743.1, TEA019443.1, TEA030296.1, TEA032273.1
GO:0022402	BP	cell cycle process	0.00250393	0.109797	17	TEA002081.1, TEA005191.1, TEA009724.1, TEA010905.1, TEA012298.1, TEA013828.1, TEA015514.1, TEA017093.1, TEA018221.1, TEA018519.1, TEA019129.1, TEA020899.1, TEA023362.1, TEA027688.1, TEA027873.1, TEA028232.1, TEA033442.1
GO:0009664	BP	plant-type cell wall organization	0.0025829	0.111862	6	TEA002962.1, TEA008211.1, TEA016781.1, TEA020837.1, TEA020841.1, TEA033138.1
GO:0010218	BP	response to far red light	0.00262957	0.11242	3	TEA005460.1, TEA015007.1, TEA033601.1
GO:0044036	BP	cell wall macromolecule metabolic process	0.00304328	0.125598	8	TEA002080.1, TEA010507.1, TEA010582.1, TEA014412.1, TEA016707.1, TEA024906.1, TEA028282.1, TEA031227.1
GO:1901136	BP	carbohydrate derivative catabolic process	0.00317783	0.129626	10	TEA002526.1, TEA008075.1, TEA008102.1, TEA009345.1, TEA014412.1, TEA025602.1, TEA028279.1, TEA028282.1, TEA031227.1, TEA033474.1
GO:0016998	BP	cell wall macromolecule catabolic process	0.00326879	0.130306	4	TEA014412.1, TEA024906.1, TEA028282.1, TEA031227.1
GO:0022412	BP	cellular process involved in reproduction in multicellular organism	0.00326879	0.130306	4	TEA013828.1, TEA015514.1, TEA027855.1, TEA032831.1
GO:0006259	BP	DNA metabolic process	0.00430528	0.165966	35	TEA000544.1, TEA002709.1, TEA002839.1, TEA004533.1, TEA004849.1, TEA005054.1, TEA006566.1, TEA009781.1, TEA010430.1, TEA010470.1, TEA014659.1, TEA016461.1, TEA017192.1, TEA017570.1, TEA018082.1, TEA018100.1, TEA019489.1, TEA020899.1, TEA021219.1, TEA022357.1, TEA023202.1, TEA023306.1, TEA025017.1, TEA025130.1, TEA026104.1, TEA026130.1, TEA028102.1, TEA030215.1, TEA030863.1, TEA030983.1, TEA031297…
GO:0007017	BP	microtubule-based process	0.00441076	0.168184	21	TEA002022.1, TEA005191.1, TEA007471.1, TEA008342.1, TEA009065.1, TEA009724.1, TEA010905.1, TEA015213.1, TEA015420.1, TEA015499.1, TEA016283.1, TEA018221.1, TEA018922.1, TEA019129.1, TEA020482.1, TEA021795.1, TEA022537.1, TEA023362.1, TEA024936.1, TEA025734.1, TEA028071.1
GO:0007018	BP	microtubule-based movement	0.00539388	0.201295	10	TEA002022.1, TEA005191.1, TEA009065.1, TEA015213.1, TEA015499.1, TEA018922.1, TEA019129.1, TEA020482.1, TEA023362.1, TEA024936.1
GO:1903047	BP	mitotic cell cycle process	0.00586787	0.210539	8	TEA012298.1, TEA013828.1, TEA017093.1, TEA018519.1, TEA019129.1, TEA027688.1, TEA028232.1, TEA033442.1
GO:0006928	BP	movement of cell or subcellular component	0.00635338	0.222877	10	TEA002022.1, TEA005191.1, TEA009065.1, TEA015213.1, TEA015499.1, TEA018922.1, TEA019129.1, TEA020482.1, TEA023362.1, TEA024936.1
GO:0006979	BP	response to oxidative stress	0.0070548	0.24263	13	TEA001158.1, TEA006218.1, TEA014123.1, TEA015007.1, TEA018992.1, TEA026805.1, TEA027158.1, TEA027576.1, TEA027652.1, TEA028943.1, TEA028947.1, TEA031692.1, TEA033601.1
GO:0048235	BP	pollen sperm cell differentiation	0.00791888	0.25254	2	TEA027855.1, TEA032831.1
GO:0006269	BP	DNA replication, synthesis of RNA primer	0.00791888	0.25254	2	TEA006566.1, TEA031297.1
GO:0015791	BP	polyol transport	0.00791888	0.25254	2	TEA016997.1, TEA019654.1
GO:0010378	BP	temperature compensation of the circadian clock	0.00791888	0.25254	2	TEA015007.1, TEA033601.1
GO:0043446	BP	cellular alkane metabolic process	0.00791888	0.25254	2	TEA027855.1, TEA032831.1
GO:0006723	BP	cuticle hydrocarbon biosynthetic process	0.00791888	0.25254	2	TEA027855.1, TEA032831.1
GO:0043447	BP	alkane biosynthetic process	0.00791888	0.25254	2	TEA027855.1, TEA032831.1
GO:0009809	BP	lignin biosynthetic process	0.0084802	0.254261	4	TEA000234.1, TEA004737.1, TEA006738.1, TEA032328.1
GO:0006270	BP	DNA replication initiation	0.0084802	0.254261	4	TEA000544.1, TEA014659.1, TEA016461.1, TEA017570.1
GO:0046348	BP	amino sugar catabolic process	0.0084802	0.254261	4	TEA009345.1, TEA014412.1, TEA028282.1, TEA031227.1
GO:1901072	BP	glucosamine-containing compound catabolic process	0.0084802	0.254261	4	TEA009345.1, TEA014412.1, TEA028282.1, TEA031227.1
GO:0006032	BP	chitin catabolic process	0.0084802	0.254261	4	TEA009345.1, TEA014412.1, TEA028282.1, TEA031227.1
GO:1901071	BP	glucosamine-containing compound metabolic process	0.0084802	0.254261	4	TEA009345.1, TEA014412.1, TEA028282.1, TEA031227.1
GO:0006030	BP	chitin metabolic process	0.0084802	0.254261	4	TEA009345.1, TEA014412.1, TEA028282.1, TEA031227.1
GO:0072330	BP	monocarboxylic acid biosynthetic process	0.0105205	0.297628	15	TEA004646.1, TEA005835.1, TEA005988.1, TEA007387.1, TEA007629.1, TEA011765.1, TEA012989.1, TEA013909.1, TEA014497.1, TEA015704.1, TEA018045.1, TEA025499.1, TEA027855.1, TEA031348.1, TEA032831.1
GO:0006631	BP	fatty acid metabolic process	0.0109756	0.30802	20	TEA000885.1, TEA004646.1, TEA005835.1, TEA007580.1, TEA007600.1, TEA007629.1, TEA008441.1, TEA011765.1, TEA012989.1, TEA014497.1, TEA015704.1, TEA016936.1, TEA022927.1, TEA025499.1, TEA026133.1, TEA027855.1, TEA028648.1, TEA031348.1, TEA031782.1, TEA032831.1
GO:0051273	BP	beta-glucan metabolic process	0.0120934	0.328865	9	TEA001256.1, TEA002154.1, TEA003410.1, TEA004567.1, TEA010971.1, TEA017828.1, TEA018348.1, TEA032410.1, TEA033287.1
GO:0032787	BP	monocarboxylic acid metabolic process	0.0138326	0.359444	34	TEA000885.1, TEA002227.1, TEA004646.1, TEA005835.1, TEA005988.1, TEA007387.1, TEA007580.1, TEA007600.1, TEA007629.1, TEA008109.1, TEA008441.1, TEA011765.1, TEA012989.1, TEA013909.1, TEA014497.1, TEA015704.1, TEA016678.1, TEA016936.1, TEA018045.1, TEA019318.1, TEA020968.1, TEA022927.1, TEA023767.1, TEA025462.1, TEA025499.1, TEA025983.1, TEA026133.1, TEA027855.1, TEA028648.1, TEA030269.1, TEA031348…
GO:0009203	BP	ribonucleoside triphosphate catabolic process	0.0156647	0.398202	23	TEA000822.1, TEA002415.1, TEA007471.1, TEA007736.1, TEA008342.1, TEA011713.1, TEA012388.1, TEA013783.1, TEA014205.1, TEA015420.1, TEA016239.1, TEA016661.1, TEA018256.1, TEA018766.1, TEA018867.1, TEA020567.1, TEA021795.1, TEA022557.1, TEA023765.1, TEA024868.1, TEA025734.1, TEA027873.1, TEA028071.1
GO:0009146	BP	purine nucleoside triphosphate catabolic process	0.0156647	0.398202	23	TEA000822.1, TEA002415.1, TEA007471.1, TEA007736.1, TEA008342.1, TEA011713.1, TEA012388.1, TEA013783.1, TEA014205.1, TEA015420.1, TEA016239.1, TEA016661.1, TEA018256.1, TEA018766.1, TEA018867.1, TEA020567.1, TEA021795.1, TEA022557.1, TEA023765.1, TEA024868.1, TEA025734.1, TEA027873.1, TEA028071.1
GO:0009207	BP	purine ribonucleoside triphosphate catabolic process	0.0156647	0.398202	23	TEA000822.1, TEA002415.1, TEA007471.1, TEA007736.1, TEA008342.1, TEA011713.1, TEA012388.1, TEA013783.1, TEA014205.1, TEA015420.1, TEA016239.1, TEA016661.1, TEA018256.1, TEA018766.1, TEA018867.1, TEA020567.1, TEA021795.1, TEA022557.1, TEA023765.1, TEA024868.1, TEA025734.1, TEA027873.1, TEA028071.1
GO:0009143	BP	nucleoside triphosphate catabolic process	0.0162417	0.409898	23	TEA000822.1, TEA002415.1, TEA007471.1, TEA007736.1, TEA008342.1, TEA011713.1, TEA012388.1, TEA013783.1, TEA014205.1, TEA015420.1, TEA016239.1, TEA016661.1, TEA018256.1, TEA018766.1, TEA018867.1, TEA020567.1, TEA021795.1, TEA022557.1, TEA023765.1, TEA024868.1, TEA025734.1, TEA027873.1, TEA028071.1
GO:0010393	BP	galacturonan metabolic process	0.0171586	0.418903	7	TEA004576.1, TEA004581.1, TEA009002.1, TEA010507.1, TEA010582.1, TEA013025.1, TEA014435.1
GO:0045488	BP	pectin metabolic process	0.0171586	0.418903	7	TEA004576.1, TEA004581.1, TEA009002.1, TEA010507.1, TEA010582.1, TEA013025.1, TEA014435.1
GO:0006325	BP	chromatin organization	0.0172024	0.418903	21	TEA004909.1, TEA010110.1, TEA016544.1, TEA017410.1, TEA018573.1, TEA018648.1, TEA019115.1, TEA022107.1, TEA022131.1, TEA022537.1, TEA022961.1, TEA023899.1, TEA025244.1, TEA026022.1, TEA026755.1, TEA026858.1, TEA029661.1, TEA031113.1, TEA031668.1, TEA032511.1, TEA032722.1
GO:0046677	BP	response to antibiotic	0.0173039	0.418903	4	TEA015007.1, TEA018197.1, TEA027652.1, TEA033601.1
GO:0019439	BP	aromatic compound catabolic process	0.017315	0.418903	33	TEA000822.1, TEA002415.1, TEA004737.1, TEA006738.1, TEA007371.1, TEA007471.1, TEA007736.1, TEA008075.1, TEA008136.1, TEA008342.1, TEA010318.1, TEA011713.1, TEA012388.1, TEA013783.1, TEA014205.1, TEA014545.1, TEA015420.1, TEA016239.1, TEA016661.1, TEA017192.1, TEA018256.1, TEA018766.1, TEA018867.1, TEA020567.1, TEA021795.1, TEA022557.1, TEA023765.1, TEA024868.1, TEA025734.1, TEA027873.1, TEA028071…
GO:1901361	BP	organic cyclic compound catabolic process	0.0176541	0.424181	33	TEA000822.1, TEA002415.1, TEA004737.1, TEA006738.1, TEA007371.1, TEA007471.1, TEA007736.1, TEA008075.1, TEA008136.1, TEA008342.1, TEA010318.1, TEA011713.1, TEA012388.1, TEA013783.1, TEA014205.1, TEA014545.1, TEA015420.1, TEA016239.1, TEA016661.1, TEA017192.1, TEA018256.1, TEA018766.1, TEA018867.1, TEA020567.1, TEA021795.1, TEA022557.1, TEA023765.1, TEA024868.1, TEA025734.1, TEA027873.1, TEA028071…
GO:0006040	BP	amino sugar metabolic process	0.0178092	0.424998	5	TEA009345.1, TEA010435.1, TEA014412.1, TEA028282.1, TEA031227.1
GO:0006633	BP	fatty acid biosynthetic process	0.0195164	0.456129	11	TEA004646.1, TEA005835.1, TEA007629.1, TEA011765.1, TEA012989.1, TEA014497.1, TEA015704.1, TEA025499.1, TEA027855.1, TEA031348.1, TEA032831.1
GO:1902410	BP	mitotic cytokinetic process	0.0223479	0.461156	2	TEA012298.1, TEA033442.1
GO:0009934	BP	regulation of meristem structural organization	0.0223479	0.461156	2	TEA009174.1, TEA022261.1
GO:0000914	BP	phragmoplast assembly	0.0223479	0.461156	2	TEA012298.1, TEA033442.1
GO:0048281	BP	inflorescence morphogenesis	0.0223479	0.461156	2	TEA000125.1, TEA016781.1
GO:1901570	BP	fatty acid derivative biosynthetic process	0.0223479	0.461156	2	TEA027855.1, TEA032831.1
GO:0010025	BP	wax biosynthetic process	0.0223479	0.461156	2	TEA027855.1, TEA032831.1
GO:0000912	BP	assembly of actomyosin apparatus involved in cytokinesis	0.0223479	0.461156	2	TEA012298.1, TEA033442.1
GO:0006833	BP	water transport	0.0223479	0.461156	2	TEA016781.1, TEA019654.1
GO:0061640	BP	cytoskeleton-dependent cytokinesis	0.0223479	0.461156	2	TEA015514.1, TEA019129.1
GO:0010166	BP	wax metabolic process	0.0223479	0.461156	2	TEA027855.1, TEA032831.1
GO:1902407	BP	assembly of actomyosin apparatus involved in mitotic cytokinesis	0.0223479	0.461156	2	TEA012298.1, TEA033442.1
GO:0015850	BP	organic hydroxy compound transport	0.0223479	0.461156	2	TEA016997.1, TEA019654.1
GO:0042545	BP	cell wall modification	0.0232647	0.474491	4	TEA004576.1, TEA004581.1, TEA009002.1, TEA033138.1
GO:0030243	BP	cellulose metabolic process	0.0238651	0.478393	7	TEA001256.1, TEA002154.1, TEA003410.1, TEA010971.1, TEA017828.1, TEA018348.1, TEA033287.1
GO:1901292	BP	nucleoside phosphate catabolic process	0.024016	0.478682	23	TEA000822.1, TEA002415.1, TEA007471.1, TEA007736.1, TEA008342.1, TEA011713.1, TEA012388.1, TEA013783.1, TEA014205.1, TEA015420.1, TEA016239.1, TEA016661.1, TEA018256.1, TEA018766.1, TEA018867.1, TEA020567.1, TEA021795.1, TEA022557.1, TEA023765.1, TEA024868.1, TEA025734.1, TEA027873.1, TEA028071.1
GO:0034404	BP	nucleobase-containing small molecule biosynthetic process	0.025511	0.50538	25	TEA000822.1, TEA002415.1, TEA005788.1, TEA007471.1, TEA007736.1, TEA008075.1, TEA008342.1, TEA011713.1, TEA012388.1, TEA013783.1, TEA014205.1, TEA015420.1, TEA016239.1, TEA016661.1, TEA018256.1, TEA018766.1, TEA018867.1, TEA020567.1, TEA021795.1, TEA022557.1, TEA023765.1, TEA024868.1, TEA025734.1, TEA027873.1, TEA028071.1
GO:0006306	BP	DNA methylation	0.028029	0.540252	3	TEA002709.1, TEA009781.1, TEA026130.1
GO:0044728	BP	DNA methylation or demethylation	0.028029	0.540252	3	TEA002709.1, TEA009781.1, TEA026130.1
GO:0006304	BP	DNA modification	0.028029	0.540252	3	TEA002709.1, TEA009781.1, TEA026130.1
GO:0006305	BP	DNA alkylation	0.028029	0.540252	3	TEA002709.1, TEA009781.1, TEA026130.1
GO:0009639	BP	response to red or far red light	0.0286671	0.54359	6	TEA000125.1, TEA002338.1, TEA005460.1, TEA011593.1, TEA015007.1, TEA033601.1
GO:0042493	BP	response to drug	0.0303246	0.56679	4	TEA015007.1, TEA018197.1, TEA027652.1, TEA033601.1
GO:0046434	BP	organophosphate catabolic process	0.0307652	0.568023	24	TEA000822.1, TEA002415.1, TEA007471.1, TEA007736.1, TEA008342.1, TEA011713.1, TEA012388.1, TEA013783.1, TEA014205.1, TEA014600.1, TEA015420.1, TEA016239.1, TEA016661.1, TEA018256.1, TEA018766.1, TEA018867.1, TEA020567.1, TEA021795.1, TEA022557.1, TEA023765.1, TEA024868.1, TEA025734.1, TEA027873.1, TEA028071.1
GO:0015698	BP	inorganic anion transport	0.0336986	0.60895	9	TEA002655.1, TEA007829.1, TEA007863.1, TEA010906.1, TEA013947.1, TEA021046.1, TEA027756.1, TEA029609.1, TEA029620.1
GO:0009640	BP	photomorphogenesis	0.0385111	0.682307	4	TEA000125.1, TEA002338.1, TEA005460.1, TEA011593.1
GO:0000302	BP	response to reactive oxygen species	0.0385111	0.682307	4	TEA015007.1, TEA027652.1, TEA031692.1, TEA033601.1
GO:0007059	BP	chromosome segregation	0.0393082	0.69293	3	TEA003823.1, TEA020899.1, TEA022537.1
GO:0006073	BP	cellular glucan metabolic process	0.0419455	0.709464	16	TEA001256.1, TEA002080.1, TEA002154.1, TEA003410.1, TEA004567.1, TEA010971.1, TEA016707.1, TEA017317.1, TEA017519.1, TEA017828.1, TEA018348.1, TEA026009.1, TEA032146.1, TEA032410.1, TEA032518.1, TEA033287.1
GO:0043137	BP	DNA replication, removal of RNA primer	0.0420663	0.709464	2	TEA017192.1, TEA033222.1
GO:0019953	BP	sexual reproduction	0.0420663	0.709464	2	TEA021837.1, TEA033642.1
GO:0052548	BP	regulation of endopeptidase activity	0.0420663	0.709464	2	TEA016159.1, TEA017355.1
GO:0048578	BP	positive regulation of long-day photoperiodism, flowering	0.0420663	0.709464	2	TEA015007.1, TEA033601.1
GO:0010951	BP	negative regulation of endopeptidase activity	0.0420663	0.709464	2	TEA016159.1, TEA017355.1
GO:0051276	BP	chromosome organization	0.0430734	0.722974	9	TEA000975.1, TEA005270.1, TEA014659.1, TEA016461.1, TEA017570.1, TEA018082.1, TEA020899.1, TEA027688.1, TEA028232.1
GO:0044264	BP	cellular polysaccharide metabolic process	0.0457989	0.741445	19	TEA001256.1, TEA002080.1, TEA002154.1, TEA003410.1, TEA004567.1, TEA010507.1, TEA010582.1, TEA010971.1, TEA016707.1, TEA017317.1, TEA017519.1, TEA017828.1, TEA018348.1, TEA024906.1, TEA026009.1, TEA032146.1, TEA032410.1, TEA032518.1, TEA033287.1
GO:0071103	BP	DNA conformation change	0.0458351	0.741445	6	TEA005270.1, TEA014659.1, TEA016461.1, TEA017570.1, TEA027688.1, TEA028232.1
GO:0019585	BP	glucuronate metabolic process	0.0478341	0.741445	4	TEA002227.1, TEA016678.1, TEA025983.1, TEA031526.1
GO:0010410	BP	hemicellulose metabolic process	0.0478341	0.741445	4	TEA002080.1, TEA010582.1, TEA016707.1, TEA024906.1
GO:0052695	BP	cellular glucuronidation	0.0478341	0.741445	4	TEA002227.1, TEA016678.1, TEA025983.1, TEA031526.1
GO:0052696	BP	flavonoid glucuronidation	0.0478341	0.741445	4	TEA002227.1, TEA016678.1, TEA025983.1, TEA031526.1
GO:0006063	BP	uronic acid metabolic process	0.0478341	0.741445	4	TEA002227.1, TEA016678.1, TEA025983.1, TEA031526.1
GO:0009141	BP	nucleoside triphosphate metabolic process	0.0479503	0.741445	32	TEA000605.1, TEA000822.1, TEA002200.1, TEA002415.1, TEA007471.1, TEA007736.1, TEA008109.1, TEA008342.1, TEA010749.1, TEA011713.1, TEA012388.1, TEA013783.1, TEA014205.1, TEA014549.1, TEA015420.1, TEA016049.1, TEA016239.1, TEA016661.1, TEA018100.1, TEA018256.1, TEA018766.1, TEA018867.1, TEA020567.1, TEA021795.1, TEA022557.1, TEA022973.1, TEA023765.1, TEA024575.1, TEA024868.1, TEA025734.1, TEA027873…
GO:0051187	BP	cofactor catabolic process	0.0483322	0.743637	5	TEA008136.1, TEA014123.1, TEA018992.1, TEA026805.1, TEA027576.1
GO:0000785	CC	chromatin	3.79447e-07	0.000254989	18	TEA004909.1, TEA006417.1, TEA010110.1, TEA016544.1, TEA018573.1, TEA019115.1, TEA022107.1, TEA022131.1, TEA022961.1, TEA023899.1, TEA025244.1, TEA026755.1, TEA026858.1, TEA029661.1, TEA031113.1, TEA031668.1, TEA032511.1, TEA032722.1
GO:0044427	CC	chromosomal part	1.21416e-06	0.000371363	35	TEA000544.1, TEA004533.1, TEA004909.1, TEA006417.1, TEA006602.1, TEA008910.1, TEA010110.1, TEA015650.1, TEA016530.1, TEA016544.1, TEA018082.1, TEA018573.1, TEA019115.1, TEA022107.1, TEA022131.1, TEA022537.1, TEA022961.1, TEA023202.1, TEA023899.1, TEA025017.1, TEA025244.1, TEA026755.1, TEA026858.1, TEA027688.1, TEA028232.1, TEA029661.1, TEA030215.1, TEA030863.1, TEA031113.1, TEA031297.1, TEA031531…
GO:0005576	CC	extracellular region	1.65787e-06	0.000371363	55	TEA000123.1, TEA000644.1, TEA002080.1, TEA002224.1, TEA002668.1, TEA002839.1, TEA002962.1, TEA003513.1, TEA003768.1, TEA004576.1, TEA004581.1, TEA004737.1, TEA005234.1, TEA005465.1, TEA006141.1, TEA006256.1, TEA006738.1, TEA007187.1, TEA007371.1, TEA008094.1, TEA008211.1, TEA009002.1, TEA009203.1, TEA009295.1, TEA009345.1, TEA010318.1, TEA011501.1, TEA012314.1, TEA014123.1, TEA014545.1, TEA014656…
GO:0030312	CC	external encapsulating structure	3.25288e-06	0.000437187	37	TEA000100.1, TEA000644.1, TEA002080.1, TEA002962.1, TEA003513.1, TEA003768.1, TEA003997.1, TEA004576.1, TEA004581.1, TEA004867.1, TEA005465.1, TEA006256.1, TEA007187.1, TEA007989.1, TEA008094.1, TEA008211.1, TEA008342.1, TEA009002.1, TEA009345.1, TEA010971.1, TEA012314.1, TEA014665.1, TEA015420.1, TEA015520.1, TEA015528.1, TEA018039.1, TEA020837.1, TEA020841.1, TEA021057.1, TEA021989.1, TEA024518…
GO:0005618	CC	cell wall	0.000542177	0.0227714	21	TEA000100.1, TEA002080.1, TEA002962.1, TEA004576.1, TEA004581.1, TEA004867.1, TEA005465.1, TEA008211.1, TEA009002.1, TEA009345.1, TEA010971.1, TEA014665.1, TEA015420.1, TEA015520.1, TEA015528.1, TEA020837.1, TEA020841.1, TEA024906.1, TEA030087.1, TEA031988.1, TEA033138.1
GO:0042555	CC	MCM complex	0.000704368	0.0278432	3	TEA014659.1, TEA016461.1, TEA017570.1
GO:0044815	CC	DNA packaging complex	0.00166456	0.0588727	7	TEA004909.1, TEA006602.1, TEA016530.1, TEA027688.1, TEA028232.1, TEA031531.1, TEA031668.1
GO:0000347	CC	THO complex	0.00262957	0.0841463	3	TEA014659.1, TEA016461.1, TEA017570.1
GO:0032993	CC	protein-DNA complex	0.00484978	0.135794	6	TEA004909.1, TEA006602.1, TEA016530.1, TEA031297.1, TEA031531.1, TEA031668.1
GO:0048046	CC	apoplast	0.00744031	0.199995	10	TEA002080.1, TEA004737.1, TEA006738.1, TEA007371.1, TEA010318.1, TEA014545.1, TEA014656.1, TEA016077.1, TEA032328.1, TEA033138.1
GO:0000808	CC	origin recognition complex	0.0114644	0.270391	3	TEA015650.1, TEA030215.1, TEA033127.1
GO:0000786	CC	nucleosome	0.0138581	0.270391	5	TEA004909.1, TEA006602.1, TEA016530.1, TEA031531.1, TEA031668.1
GO:0010287	CC	plastoglobule	0.0232647	0.372235	4	TEA009340.1, TEA027652.1, TEA028250.1, TEA030368.1
GO:0015630	CC	microtubule cytoskeleton	0.0243618	0.380724	10	TEA007471.1, TEA008342.1, TEA014488.1, TEA015420.1, TEA015499.1, TEA016283.1, TEA021795.1, TEA023362.1, TEA025734.1, TEA028071.1
GO:0000796	CC	condensin complex	0.0420663	0.576909	2	TEA027688.1, TEA028232.1
GO:0031225	CC	anchored component of membrane	0.0458351	0.590531	6	TEA015520.1, TEA015593.1, TEA017028.1, TEA018975.1, TEA018989.1, TEA030595.1
GO:0005654	CC	nucleoplasm	0.0483322	0.590531	5	TEA015007.1, TEA017192.1, TEA024575.1, TEA033222.1, TEA033601.1
GO:0004553	MF	hydrolase activity, hydrolyzing O-glycosyl compounds	2.339e-06	0.00137562	53	TEA000555.1, TEA001256.1, TEA001888.1, TEA001889.1, TEA002080.1, TEA002154.1, TEA002526.1, TEA004029.1, TEA004281.1, TEA004824.1, TEA004867.1, TEA005234.1, TEA006178.1, TEA006430.1, TEA007474.1, TEA008102.1, TEA008444.1, TEA008554.1, TEA009303.1, TEA009345.1, TEA010380.1, TEA010525.1, TEA013172.1, TEA014412.1, TEA014665.1, TEA014997.1, TEA015520.1, TEA015593.1, TEA016229.1, TEA016927.1, TEA017028…
GO:0016758	MF	transferase activity, transferring hexosyl groups	2.74048e-06	0.00137562	60	TEA000239.1, TEA001623.1, TEA002080.1, TEA002227.1, TEA002414.1, TEA002417.1, TEA002418.1, TEA003410.1, TEA003513.1, TEA003768.1, TEA004567.1, TEA004752.1, TEA006968.1, TEA007187.1, TEA008094.1, TEA008451.1, TEA009294.1, TEA010264.1, TEA010582.1, TEA010971.1, TEA011903.1, TEA012314.1, TEA012804.1, TEA013025.1, TEA014152.1, TEA014410.1, TEA014435.1, TEA016377.1, TEA016678.1, TEA016995.1, TEA017317…
GO:0016798	MF	hydrolase activity, acting on glycosyl bonds	2.85269e-06	0.00137562	76	TEA000555.1, TEA001256.1, TEA001888.1, TEA001889.1, TEA002080.1, TEA002154.1, TEA002526.1, TEA003513.1, TEA003768.1, TEA004029.1, TEA004281.1, TEA004824.1, TEA004867.1, TEA005161.1, TEA005164.1, TEA005234.1, TEA005428.1, TEA006178.1, TEA006430.1, TEA006966.1, TEA007187.1, TEA007474.1, TEA008094.1, TEA008102.1, TEA008444.1, TEA008554.1, TEA009297.1, TEA009303.1, TEA009345.1, TEA009925.1, TEA010380…
GO:0016491	MF	oxidoreductase activity	4.17154e-06	0.00152011	212	TEA000020.1, TEA000123.1, TEA000214.1, TEA000234.1, TEA000402.1, TEA000474.1, TEA000602.1, TEA000612.1, TEA001158.1, TEA001210.1, TEA001688.1, TEA001836.1, TEA002219.1, TEA002543.1, TEA002606.1, TEA002658.1, TEA002668.1, TEA002772.1, TEA002845.1, TEA003028.1, TEA003508.1, TEA003598.1, TEA003629.1, TEA003690.1, TEA003892.1, TEA004698.1, TEA004737.1, TEA004815.1, TEA005054.1, TEA005542.1, TEA005617…
GO:0016757	MF	transferase activity, transferring glycosyl groups	6.54762e-06	0.00198829	83	TEA000116.1, TEA000239.1, TEA001599.1, TEA001613.1, TEA001623.1, TEA002080.1, TEA002227.1, TEA002414.1, TEA002417.1, TEA002418.1, TEA002973.1, TEA003410.1, TEA003513.1, TEA003768.1, TEA004567.1, TEA004682.1, TEA004752.1, TEA006103.1, TEA006107.1, TEA006793.1, TEA006968.1, TEA007187.1, TEA008094.1, TEA008109.1, TEA008451.1, TEA009294.1, TEA010038.1, TEA010254.1, TEA010264.1, TEA010430.1, TEA010582…
GO:0003824	MF	catalytic activity	9.36837e-06	0.00243845	886	TEA000020.1, TEA000025.1, TEA000100.1, TEA000116.1, TEA000123.1, TEA000190.1, TEA000214.1, TEA000223.1, TEA000234.1, TEA000239.1, TEA000344.1, TEA000346.1, TEA000393.1, TEA000402.1, TEA000430.1, TEA000431.1, TEA000474.1, TEA000526.1, TEA000548.1, TEA000555.1, TEA000563.1, TEA000598.1, TEA000602.1, TEA000612.1, TEA000690.1, TEA000704.1, TEA000708.1, TEA000827.1, TEA000885.1, TEA001040.1, TEA001069…
GO:0030247	MF	polysaccharide binding	1.44423e-05	0.00328924	12	TEA006673.1, TEA013240.1, TEA013966.1, TEA014412.1, TEA015520.1, TEA015593.1, TEA017028.1, TEA017519.1, TEA028120.1, TEA028279.1, TEA028282.1, TEA029580.1
GO:0016717	MF	oxidoreductase activity, acting on paired donors, with oxidation of a pair of donors resulting in the reduction of molecular oxygen to two molecules of water	2.32581e-05	0.00470847	7	TEA007580.1, TEA007600.1, TEA007629.1, TEA015704.1, TEA017122.1, TEA026133.1, TEA028648.1
GO:0016787	MF	hydrolase activity	2.7607e-05	0.00503	293	TEA000100.1, TEA000346.1, TEA000431.1, TEA000555.1, TEA000690.1, TEA000708.1, TEA001040.1, TEA001097.1, TEA001167.1, TEA001179.1, TEA001256.1, TEA001307.1, TEA001393.1, TEA001888.1, TEA001889.1, TEA001912.1, TEA001994.1, TEA002022.1, TEA002080.1, TEA002154.1, TEA002415.1, TEA002439.1, TEA002526.1, TEA003028.1, TEA003277.1, TEA003401.1, TEA003422.1, TEA003513.1, TEA003629.1, TEA003768.1, TEA003789…
GO:0005506	MF	iron ion binding	0.000280806	0.0307648	54	TEA000602.1, TEA001688.1, TEA001789.1, TEA002658.1, TEA002884.1, TEA003892.1, TEA006307.1, TEA007261.1, TEA007447.1, TEA007457.1, TEA007458.1, TEA008115.1, TEA008199.1, TEA009930.1, TEA011129.1, TEA013227.1, TEA013801.1, TEA014723.1, TEA014790.1, TEA014821.1, TEA015011.1, TEA015646.1, TEA016024.1, TEA016161.1, TEA016450.1, TEA017695.1, TEA018051.1, TEA018992.1, TEA019521.1, TEA020656.1, TEA020936…
GO:0016160	MF	amylase activity	0.000489163	0.0445628	6	TEA006178.1, TEA008554.1, TEA010380.1, TEA010525.1, TEA014997.1, TEA016229.1
GO:0052716	MF	hydroquinone:oxygen oxidoreductase activity	0.000489163	0.0445628	6	TEA004737.1, TEA006738.1, TEA007371.1, TEA010318.1, TEA014545.1, TEA032328.1
GO:0008810	MF	cellulase activity	0.000810819	0.0642309	4	TEA001256.1, TEA002154.1, TEA017828.1, TEA018348.1
GO:0016682	MF	oxidoreductase activity, acting on diphenols and related substances as donors, oxygen as acceptor	0.00131554	0.0887746	11	TEA000123.1, TEA004737.1, TEA006738.1, TEA007371.1, TEA009203.1, TEA010318.1, TEA014545.1, TEA021330.1, TEA021420.1, TEA032081.1, TEA032328.1
GO:0008017	MF	microtubule binding	0.00147404	0.092602	15	TEA002022.1, TEA003823.1, TEA004535.1, TEA005191.1, TEA009065.1, TEA010905.1, TEA012298.1, TEA015213.1, TEA015499.1, TEA018221.1, TEA018922.1, TEA019129.1, TEA020482.1, TEA023362.1, TEA024936.1
GO:0003674	MF	molecular_function	0.00202452	0.115271	1185	TEA000020.1, TEA000025.1, TEA000078.1, TEA000100.1, TEA000116.1, TEA000123.1, TEA000125.1, TEA000190.1, TEA000214.1, TEA000223.1, TEA000234.1, TEA000239.1, TEA000296.1, TEA000304.1, TEA000344.1, TEA000346.1, TEA000393.1, TEA000402.1, TEA000406.1, TEA000430.1, TEA000431.1, TEA000474.1, TEA000526.1, TEA000544.1, TEA000548.1, TEA000555.1, TEA000563.1, TEA000594.1, TEA000598.1, TEA000602.1, TEA000605…
GO:0015291	MF	secondary active transmembrane transporter activity	0.00280645	0.150393	22	TEA001525.1, TEA002113.1, TEA002655.1, TEA003690.1, TEA006173.1, TEA007829.1, TEA007863.1, TEA012319.1, TEA012321.1, TEA013947.1, TEA014290.1, TEA014586.1, TEA014979.1, TEA015730.1, TEA016805.1, TEA016810.1, TEA016997.1, TEA024381.1, TEA027756.1, TEA027941.1, TEA029609.1, TEA029620.1
GO:0003777	MF	microtubule motor activity	0.00317783	0.165429	10	TEA002022.1, TEA005191.1, TEA009065.1, TEA015213.1, TEA015499.1, TEA018922.1, TEA019129.1, TEA020482.1, TEA023362.1, TEA024936.1
GO:0016679	MF	oxidoreductase activity, acting on diphenols and related substances as donors	0.00330785	0.167414	11	TEA000123.1, TEA004737.1, TEA006738.1, TEA007371.1, TEA009203.1, TEA010318.1, TEA014545.1, TEA021330.1, TEA021420.1, TEA032081.1, TEA032328.1
GO:0015631	MF	tubulin binding	0.00370993	0.182689	15	TEA002022.1, TEA003823.1, TEA004535.1, TEA005191.1, TEA009065.1, TEA010905.1, TEA012298.1, TEA015213.1, TEA015499.1, TEA018221.1, TEA018922.1, TEA019129.1, TEA020482.1, TEA023362.1, TEA024936.1
GO:0016746	MF	transferase activity, transferring acyl groups	0.00532748	0.242667	43	TEA003038.1, TEA003354.1, TEA004646.1, TEA005835.1, TEA006226.1, TEA007294.1, TEA008441.1, TEA009664.1, TEA011691.1, TEA012989.1, TEA013358.1, TEA013411.1, TEA014497.1, TEA014739.1, TEA015524.1, TEA016425.1, TEA016707.1, TEA016936.1, TEA017410.1, TEA018045.1, TEA018297.1, TEA018607.1, TEA019377.1, TEA019495.1, TEA019813.1, TEA022042.1, TEA022927.1, TEA024014.1, TEA024566.1, TEA024615.1, TEA025747…
GO:0016759	MF	cellulose synthase activity	0.00586787	0.255402	8	TEA003410.1, TEA010971.1, TEA017317.1, TEA024493.1, TEA026009.1, TEA027647.1, TEA032146.1, TEA033287.1
GO:0046527	MF	glucosyltransferase activity	0.00588742	0.255402	22	TEA002080.1, TEA002227.1, TEA002417.1, TEA003410.1, TEA004567.1, TEA006968.1, TEA010264.1, TEA010971.1, TEA012804.1, TEA016678.1, TEA017317.1, TEA024137.1, TEA024493.1, TEA025983.1, TEA026009.1, TEA026127.1, TEA027647.1, TEA030791.1, TEA031526.1, TEA032146.1, TEA032410.1, TEA033287.1
GO:0016747	MF	transferase activity, transferring acyl groups other than amino-acyl groups	0.00729132	0.277465	38	TEA003038.1, TEA004646.1, TEA005835.1, TEA006226.1, TEA007294.1, TEA008441.1, TEA009664.1, TEA011691.1, TEA012989.1, TEA013358.1, TEA014497.1, TEA014739.1, TEA015524.1, TEA016425.1, TEA016707.1, TEA016936.1, TEA017410.1, TEA018045.1, TEA018607.1, TEA019377.1, TEA019495.1, TEA019813.1, TEA022042.1, TEA022927.1, TEA024014.1, TEA024566.1, TEA024615.1, TEA025747.1, TEA026737.1, TEA027258.1, TEA029332…
GO:0016627	MF	oxidoreductase activity, acting on the CH-CH group of donors	0.00767723	0.277465	31	TEA000020.1, TEA000214.1, TEA001210.1, TEA001688.1, TEA002219.1, TEA003028.1, TEA003629.1, TEA003690.1, TEA010345.1, TEA011713.1, TEA012919.1, TEA013436.1, TEA013461.1, TEA014007.1, TEA014586.1, TEA014979.1, TEA015301.1, TEA016060.1, TEA016661.1, TEA016781.1, TEA016805.1, TEA016810.1, TEA020936.1, TEA021609.1, TEA024518.1, TEA024991.1, TEA028137.1, TEA028955.1, TEA028961.1, TEA029432.1, TEA029887…
GO:0046992	MF	oxidoreductase activity, acting on X-H and Y-H to form an X-Y bond	0.00791888	0.277465	2	TEA020432.1, TEA025363.1
GO:0015166	MF	polyol transmembrane transporter activity	0.00791888	0.277465	2	TEA016997.1, TEA019654.1
GO:0046993	MF	oxidoreductase activity, acting on X-H and Y-H to form an X-Y bond, with oxygen as acceptor	0.00791888	0.277465	2	TEA020432.1, TEA025363.1
GO:0030795	MF	jasmonate O-methyltransferase activity	0.00791888	0.277465	2	TEA031418.1, TEA032708.1
GO:0052747	MF	sinapyl alcohol dehydrogenase activity	0.00791888	0.277465	2	TEA000234.1, TEA025404.1
GO:1901618	MF	organic hydroxy compound transmembrane transporter activity	0.00791888	0.277465	2	TEA016997.1, TEA019654.1
GO:0003896	MF	DNA primase activity	0.00791888	0.277465	2	TEA006566.1, TEA031297.1
GO:0045551	MF	cinnamyl-alcohol dehydrogenase activity	0.00791888	0.277465	2	TEA000234.1, TEA025404.1
GO:0016628	MF	oxidoreductase activity, acting on the CH-CH group of donors, NAD or NADP as acceptor	0.00821019	0.280485	25	TEA000020.1, TEA000214.1, TEA001210.1, TEA002219.1, TEA003028.1, TEA003629.1, TEA003690.1, TEA010345.1, TEA011713.1, TEA012919.1, TEA013461.1, TEA014007.1, TEA014586.1, TEA014979.1, TEA015301.1, TEA016060.1, TEA016661.1, TEA016781.1, TEA016805.1, TEA016810.1, TEA024518.1, TEA028955.1, TEA028961.1, TEA029432.1, TEA029887.1
GO:0032440	MF	2-alkenal reductase [NAD(P)] activity	0.00831294	0.280485	6	TEA000214.1, TEA001210.1, TEA010345.1, TEA016781.1, TEA024518.1, TEA029432.1
GO:0004568	MF	chitinase activity	0.0084802	0.280926	4	TEA009345.1, TEA014412.1, TEA028282.1, TEA031227.1
GO:0016903	MF	oxidoreductase activity, acting on the aldehyde or oxo group of donors	0.0115722	0.367392	10	TEA002668.1, TEA007101.1, TEA007843.1, TEA008875.1, TEA012756.1, TEA016574.1, TEA019318.1, TEA021712.1, TEA026768.1, TEA027495.1
GO:0003774	MF	motor activity	0.0116952	0.367392	12	TEA002022.1, TEA005191.1, TEA009065.1, TEA015213.1, TEA015499.1, TEA016283.1, TEA018922.1, TEA019129.1, TEA020482.1, TEA023362.1, TEA024936.1, TEA025761.1
GO:0008378	MF	galactosyltransferase activity	0.0143604	0.428387	7	TEA001623.1, TEA004752.1, TEA011903.1, TEA017549.1, TEA022917.1, TEA023963.1, TEA030248.1
GO:0015925	MF	galactosidase activity	0.0171586	0.488483	7	TEA005234.1, TEA013172.1, TEA014665.1, TEA019356.1, TEA027095.1, TEA033138.1, TEA033269.1
GO:0016413	MF	O-acetyltransferase activity	0.0187439	0.517447	3	TEA006226.1, TEA016425.1, TEA016707.1
GO:0016161	MF	beta-amylase activity	0.0187439	0.517447	3	TEA008554.1, TEA010380.1, TEA014997.1
GO:0004869	MF	cysteine-type endopeptidase inhibitor activity	0.0223479	0.573492	2	TEA016159.1, TEA017355.1
GO:0045300	MF	acyl-[acyl-carrier-protein] desaturase activity	0.0223479	0.573492	2	TEA007629.1, TEA015704.1
GO:0030597	MF	RNA glycosylase activity	0.0223479	0.573492	2	TEA005161.1, TEA005164.1
GO:0017108	MF	5'-flap endonuclease activity	0.0223479	0.573492	2	TEA017192.1, TEA033222.1
GO:0016888	MF	endodeoxyribonuclease activity, producing 5'-phosphomonoesters	0.0223479	0.573492	2	TEA017192.1, TEA033222.1
GO:0090599	MF	alpha-glucosidase activity	0.0232647	0.588726	4	TEA004029.1, TEA008444.1, TEA029877.1, TEA030087.1
GO:0008092	MF	cytoskeletal protein binding	0.0267876	0.668588	21	TEA001888.1, TEA001889.1, TEA002022.1, TEA003823.1, TEA004535.1, TEA005191.1, TEA009065.1, TEA010905.1, TEA012298.1, TEA015213.1, TEA015499.1, TEA018221.1, TEA018922.1, TEA019129.1, TEA019740.1, TEA020482.1, TEA021794.1, TEA023362.1, TEA024936.1, TEA025004.1, TEA025619.1
GO:0008061	MF	chitin binding	0.028029	0.69012	3	TEA009345.1, TEA014412.1, TEA028282.1
GO:0016209	MF	antioxidant activity	0.0294767	0.710604	19	TEA001789.1, TEA002224.1, TEA005465.1, TEA006141.1, TEA014123.1, TEA014821.1, TEA015011.1, TEA018992.1, TEA022953.1, TEA026805.1, TEA027158.1, TEA027321.1, TEA027576.1, TEA028634.1, TEA028943.1, TEA028947.1, TEA029056.1, TEA029453.1, TEA032969.1
GO:0016634	MF	oxidoreductase activity, acting on the CH-CH group of donors, oxygen as acceptor	0.0338621	0.771209	5	TEA001688.1, TEA013436.1, TEA020936.1, TEA024991.1, TEA028137.1
GO:0004565	MF	beta-galactosidase activity	0.0385111	0.820584	4	TEA005234.1, TEA014665.1, TEA027095.1, TEA033138.1
GO:0030599	MF	pectinesterase activity	0.0393082	0.820584	3	TEA004576.1, TEA004581.1, TEA009002.1
GO:0005372	MF	water transmembrane transporter activity	0.0393082	0.820584	3	TEA018975.1, TEA018989.1, TEA019654.1
GO:0045330	MF	aspartyl esterase activity	0.0393082	0.820584	3	TEA004576.1, TEA004581.1, TEA009002.1
GO:0004857	MF	enzyme inhibitor activity	0.0395402	0.820584	6	TEA004576.1, TEA004581.1, TEA009002.1, TEA016159.1, TEA017355.1, TEA028625.1
GO:0004556	MF	alpha-amylase activity	0.0420663	0.820584	2	TEA006178.1, TEA010525.1
GO:0004612	MF	phosphoenolpyruvate carboxykinase (ATP) activity	0.0420663	0.820584	2	TEA008970.1, TEA015503.1
GO:0048256	MF	flap endonuclease activity	0.0420663	0.820584	2	TEA017192.1, TEA033222.1
GO:0004575	MF	sucrose alpha-glucosidase activity	0.0420663	0.820584	2	TEA004029.1, TEA030087.1
GO:0008661	MF	1-deoxy-D-xylulose-5-phosphate synthase activity	0.0420663	0.820584	2	TEA008876.1, TEA012756.1
GO:0004084	MF	branched-chain-amino-acid transaminase activity	0.0420663	0.820584	2	TEA001698.1, TEA021456.1
GO:0004564	MF	beta-fructofuranosidase activity	0.0420663	0.820584	2	TEA004029.1, TEA030087.1
GO:0035251	MF	UDP-glucosyltransferase activity	0.0437284	0.822205	16	TEA002227.1, TEA002417.1, TEA003410.1, TEA004567.1, TEA006968.1, TEA010264.1, TEA010971.1, TEA012804.1, TEA016678.1, TEA024137.1, TEA025983.1, TEA026127.1, TEA030791.1, TEA031526.1, TEA032410.1, TEA033287.1
GO:0008194	MF	UDP-glycosyltransferase activity	0.0466407	0.822205	24	TEA002227.1, TEA002417.1, TEA003410.1, TEA004567.1, TEA004752.1, TEA006968.1, TEA010264.1, TEA010582.1, TEA010971.1, TEA011903.1, TEA012804.1, TEA013025.1, TEA014435.1, TEA016678.1, TEA020028.1, TEA023963.1, TEA024137.1, TEA025983.1, TEA026127.1, TEA030791.1, TEA031526.1, TEA032410.1, TEA032518.1, TEA033287.1
GO:0080044	MF	quercetin 7-O-glucosyltransferase activity	0.0478341	0.822205	4	TEA002227.1, TEA016678.1, TEA025983.1, TEA031526.1
GO:0005200	MF	structural constituent of cytoskeleton	0.0478341	0.822205	4	TEA007471.1, TEA008342.1, TEA015420.1, TEA021795.1
GO:0080043	MF	quercetin 3-O-glucosyltransferase activity	0.0478341	0.822205	4	TEA002227.1, TEA016678.1, TEA025983.1, TEA031526.1
GO:0016744	MF	transferase activity, transferring aldehyde or ketonic groups	0.0478341	0.822205	4	TEA008875.1, TEA008876.1, TEA012756.1, TEA026768.1

## Sheet: S2_GP vs S3_G
Original Research Article
Transcriptional analysis reveal key insights into seasonal induced anthocyanin degradation and leaf color transition in purple tea (Camellia sinensis L. O Kuntze)
Tony Maritim1, 2, 3, Mamta Masand1,2, Romit Seth2, Ram Kumar Sharma1,2*
1Department of Biotechnology, CSIR-Institute of Himalayan Bioresource Technology, P.O. Box No. 6, Palampur (HP), 176061, India, 2Academy of Scientific and Innovative Research, CSIR-IHBT, P.O. Box No. 6, Palampur (HP), 176061, India, 3Tea Breeding and Genetic Improvement Division, KALRO-Tea Research Institute, P.O. Box 820-20200, Kericho, Kenya
Supplementary Table S2: GO enrichment of DEGs in S2_GP vs S3_G
# GO	Term_type	Description	Uncorrected p_Value	Corrected p_Value (FDR)	No. of DEGs	Gene names
GO:0007018	BP	microtubule-based movement	4.51636e-07	0.00111837	17	TEA002022.1, TEA005191.1, TEA007171.1, TEA009771.1, TEA010276.1, TEA015499.1, TEA018541.1, TEA018922.1, TEA019129.1, TEA020482.1, TEA022392.1, TEA023362.1, TEA024936.1, TEA025419.1, TEA027262.1, TEA027498.1, TEA033195.1
GO:0006928	BP	movement of cell or subcellular component	6.37612e-07	0.00111837	17	TEA002022.1, TEA005191.1, TEA007171.1, TEA009771.1, TEA010276.1, TEA015499.1, TEA018541.1, TEA018922.1, TEA019129.1, TEA020482.1, TEA022392.1, TEA023362.1, TEA024936.1, TEA025419.1, TEA027262.1, TEA027498.1, TEA033195.1
GO:0034728	BP	nucleosome organization	1.90844e-06	0.00121155	15	TEA004909.1, TEA010110.1, TEA016544.1, TEA018573.1, TEA019115.1, TEA022107.1, TEA022961.1, TEA023899.1, TEA025244.1, TEA026755.1, TEA029661.1, TEA031113.1, TEA031668.1, TEA032511.1, TEA032722.1
GO:0007017	BP	microtubule-based process	2.18193e-06	0.00121155	28	TEA002022.1, TEA005191.1, TEA007171.1, TEA007644.1, TEA008342.1, TEA009724.1, TEA009771.1, TEA010276.1, TEA010905.1, TEA015420.1, TEA015499.1, TEA016283.1, TEA018221.1, TEA018541.1, TEA018922.1, TEA019129.1, TEA020482.1, TEA021795.1, TEA022392.1, TEA022537.1, TEA023362.1, TEA024936.1, TEA025419.1, TEA025734.1, TEA027262.1, TEA027498.1, TEA028071.1, TEA033195.1
GO:0005975	BP	carbohydrate metabolic process	2.72836e-06	0.00121155	95	TEA000555.1, TEA001097.1, TEA001256.1, TEA001565.1, TEA001836.1, TEA001884.1, TEA001888.1, TEA002069.1, TEA002227.1, TEA002871.1, TEA003316.1, TEA003410.1, TEA003425.1, TEA003768.1, TEA004029.1, TEA004098.1, TEA004281.1, TEA004567.1, TEA004576.1, TEA004581.1, TEA004640.1, TEA004682.1, TEA004706.1, TEA004824.1, TEA004867.1, TEA004926.1, TEA004931.1, TEA004975.1, TEA005788.1, TEA006178.1, TEA006786…
GO:0005976	BP	polysaccharide metabolic process	2.72877e-06	0.00121155	39	TEA001256.1, TEA002069.1, TEA002871.1, TEA003410.1, TEA003425.1, TEA003768.1, TEA004098.1, TEA004567.1, TEA004576.1, TEA004581.1, TEA004682.1, TEA004931.1, TEA008018.1, TEA010380.1, TEA010582.1, TEA013340.1, TEA014414.1, TEA014997.1, TEA015637.1, TEA016040.1, TEA016229.1, TEA016707.1, TEA017519.1, TEA017714.1, TEA017828.1, TEA018348.1, TEA018905.1, TEA019643.1, TEA020905.1, TEA021904.1, TEA021989…
GO:0006979	BP	response to oxidative stress	7.01038e-06	0.00180987	18	TEA001158.1, TEA001439.1, TEA005850.1, TEA006171.1, TEA006218.1, TEA006969.1, TEA008473.1, TEA013778.1, TEA014123.1, TEA014576.1, TEA015007.1, TEA018992.1, TEA026798.1, TEA027158.1, TEA027652.1, TEA028943.1, TEA028947.1, TEA033601.1
GO:0000272	BP	polysaccharide catabolic process	1.04645e-05	0.00244729	14	TEA001256.1, TEA003425.1, TEA004576.1, TEA004581.1, TEA004931.1, TEA010380.1, TEA013340.1, TEA014414.1, TEA014997.1, TEA015637.1, TEA017828.1, TEA018348.1, TEA024906.1, TEA032945.1
GO:0071824	BP	protein-DNA complex subunit organization	1.49027e-05	0.00326742	15	TEA004909.1, TEA010110.1, TEA016544.1, TEA018573.1, TEA019115.1, TEA022107.1, TEA022961.1, TEA023899.1, TEA025244.1, TEA026755.1, TEA029661.1, TEA031113.1, TEA031668.1, TEA032511.1, TEA032722.1
GO:0055114	BP	oxidation-reduction process	1.95951e-05	0.00381887	98	TEA001072.1, TEA001158.1, TEA001210.1, TEA001439.1, TEA001565.1, TEA001836.1, TEA002069.1, TEA003508.1, TEA003892.1, TEA004926.1, TEA006171.1, TEA006218.1, TEA006286.1, TEA006838.1, TEA006857.1, TEA006969.1, TEA007219.1, TEA007629.1, TEA007843.1, TEA007882.1, TEA008007.1, TEA008221.1, TEA008473.1, TEA009575.1, TEA009621.1, TEA009852.1, TEA010318.1, TEA010345.1, TEA011250.1, TEA011847.1, TEA011935…
GO:0006026	BP	aminoglycan catabolic process	3.37657e-05	0.00538409	8	TEA002526.1, TEA009345.1, TEA013798.1, TEA014412.1, TEA028279.1, TEA028282.1, TEA031227.1, TEA033474.1
GO:0006022	BP	aminoglycan metabolic process	5.62179e-05	0.00758224	8	TEA002526.1, TEA009345.1, TEA013798.1, TEA014412.1, TEA028279.1, TEA028282.1, TEA031227.1, TEA033474.1
GO:0042737	BP	drug catabolic process	6.31022e-05	0.00763319	15	TEA003425.1, TEA004576.1, TEA004581.1, TEA006171.1, TEA008473.1, TEA009345.1, TEA013340.1, TEA013778.1, TEA013798.1, TEA014123.1, TEA014412.1, TEA018992.1, TEA026798.1, TEA028282.1, TEA031227.1
GO:0044042	BP	glucan metabolic process	0.000162077	0.0172293	26	TEA001256.1, TEA002069.1, TEA002871.1, TEA003410.1, TEA003768.1, TEA004098.1, TEA004567.1, TEA004931.1, TEA014414.1, TEA015637.1, TEA016040.1, TEA016707.1, TEA017519.1, TEA017714.1, TEA017828.1, TEA018348.1, TEA018905.1, TEA019643.1, TEA021904.1, TEA021989.1, TEA022053.1, TEA026209.1, TEA027031.1, TEA028222.1, TEA031816.1, TEA032410.1
GO:0007623	BP	circadian rhythm	0.000203778	0.019857	5	TEA002114.1, TEA003334.1, TEA004931.1, TEA011367.1, TEA015637.1
GO:0048511	BP	rhythmic process	0.000203778	0.019857	5	TEA002114.1, TEA003334.1, TEA004931.1, TEA011367.1, TEA015637.1
GO:0006073	BP	cellular glucan metabolic process	0.000388747	0.0314178	21	TEA001256.1, TEA002069.1, TEA002871.1, TEA003410.1, TEA004098.1, TEA004567.1, TEA004931.1, TEA014414.1, TEA015637.1, TEA016707.1, TEA017519.1, TEA017714.1, TEA017828.1, TEA018348.1, TEA018905.1, TEA019643.1, TEA021904.1, TEA022053.1, TEA027031.1, TEA031816.1, TEA032410.1
GO:0006040	BP	amino sugar metabolic process	0.000450334	0.0343428	7	TEA009345.1, TEA010435.1, TEA013798.1, TEA014412.1, TEA028282.1, TEA029162.1, TEA031227.1
GO:0044264	BP	cellular polysaccharide metabolic process	0.00048903	0.036091	24	TEA001256.1, TEA002069.1, TEA002871.1, TEA003410.1, TEA004098.1, TEA004567.1, TEA004931.1, TEA008018.1, TEA010582.1, TEA014414.1, TEA015637.1, TEA016707.1, TEA017519.1, TEA017714.1, TEA017828.1, TEA018348.1, TEA018905.1, TEA019643.1, TEA021904.1, TEA022053.1, TEA024906.1, TEA027031.1, TEA031816.1, TEA032410.1
GO:0044036	BP	cell wall macromolecule metabolic process	0.000493834	0.036091	9	TEA008018.1, TEA010582.1, TEA014412.1, TEA016707.1, TEA019643.1, TEA024906.1, TEA028282.1, TEA031227.1, TEA031816.1
GO:0006032	BP	chitin catabolic process	0.0007922	0.0514637	5	TEA009345.1, TEA013798.1, TEA014412.1, TEA028282.1, TEA031227.1
GO:0006030	BP	chitin metabolic process	0.0007922	0.0514637	5	TEA009345.1, TEA013798.1, TEA014412.1, TEA028282.1, TEA031227.1
GO:0046348	BP	amino sugar catabolic process	0.0007922	0.0514637	5	TEA009345.1, TEA013798.1, TEA014412.1, TEA028282.1, TEA031227.1
GO:1901072	BP	glucosamine-containing compound catabolic process	0.0007922	0.0514637	5	TEA009345.1, TEA013798.1, TEA014412.1, TEA028282.1, TEA031227.1
GO:1901071	BP	glucosamine-containing compound metabolic process	0.0007922	0.0514637	5	TEA009345.1, TEA013798.1, TEA014412.1, TEA028282.1, TEA031227.1
GO:0042744	BP	hydrogen peroxide catabolic process	0.00209384	0.10963	6	TEA006171.1, TEA008473.1, TEA013778.1, TEA014123.1, TEA018992.1, TEA026798.1
GO:0009251	BP	glucan catabolic process	0.00209384	0.10963	6	TEA001256.1, TEA004931.1, TEA014414.1, TEA015637.1, TEA017828.1, TEA018348.1
GO:0000910	BP	cytokinesis	0.00209384	0.10963	6	TEA005191.1, TEA010905.1, TEA018221.1, TEA019129.1, TEA027262.1, TEA027873.1
GO:0009664	BP	plant-type cell wall organization	0.00209384	0.10963	6	TEA002242.1, TEA003333.1, TEA008349.1, TEA016781.1, TEA020837.1, TEA020841.1
GO:0010218	BP	response to far red light	0.00233256	0.115538	3	TEA005460.1, TEA015007.1, TEA033601.1
GO:1901136	BP	carbohydrate derivative catabolic process	0.00235403	0.115538	10	TEA002526.1, TEA009345.1, TEA013798.1, TEA014412.1, TEA025602.1, TEA026517.1, TEA028279.1, TEA028282.1, TEA031227.1, TEA033474.1
GO:0051187	BP	cofactor catabolic process	0.00237137	0.115538	7	TEA006171.1, TEA008136.1, TEA008473.1, TEA013778.1, TEA014123.1, TEA018992.1, TEA026798.1
GO:0044262	BP	cellular carbohydrate metabolic process	0.00254632	0.122363	33	TEA001097.1, TEA001256.1, TEA002069.1, TEA002871.1, TEA003316.1, TEA003410.1, TEA004098.1, TEA004567.1, TEA004931.1, TEA006786.1, TEA008018.1, TEA010582.1, TEA012804.1, TEA014414.1, TEA015637.1, TEA016707.1, TEA017519.1, TEA017714.1, TEA017828.1, TEA017905.1, TEA018295.1, TEA018348.1, TEA018905.1, TEA019643.1, TEA021904.1, TEA022053.1, TEA022449.1, TEA024906.1, TEA025462.1, TEA027031.1, TEA030791…
GO:0071555	BP	cell wall organization	0.00261954	0.122832	17	TEA002242.1, TEA003333.1, TEA003410.1, TEA004576.1, TEA004581.1, TEA004817.1, TEA007989.1, TEA008349.1, TEA010582.1, TEA013203.1, TEA013340.1, TEA016781.1, TEA018039.1, TEA019643.1, TEA020837.1, TEA020841.1, TEA031816.1
GO:0042044	BP	fluid transport	0.00280924	0.124745	4	TEA000242.1, TEA016781.1, TEA019654.1, TEA020018.1
GO:0016998	BP	cell wall macromolecule catabolic process	0.00280924	0.124745	4	TEA014412.1, TEA024906.1, TEA028282.1, TEA031227.1
GO:0044247	BP	cellular polysaccharide catabolic process	0.00291559	0.12627	6	TEA001256.1, TEA004931.1, TEA014414.1, TEA015637.1, TEA017828.1, TEA018348.1
GO:0017001	BP	antibiotic catabolic process	0.00291559	0.12627	6	TEA006171.1, TEA008473.1, TEA013778.1, TEA014123.1, TEA018992.1, TEA026798.1
GO:0009812	BP	flavonoid metabolic process	0.00339381	0.140064	10	TEA000404.1, TEA002227.1, TEA009928.1, TEA010264.1, TEA016601.1, TEA016678.1, TEA023030.1, TEA024137.1, TEA031526.1, TEA033416.1
GO:0044092	BP	negative regulation of molecular function	0.00373582	0.152387	12	TEA003028.1, TEA003629.1, TEA004576.1, TEA004581.1, TEA005408.1, TEA007160.1, TEA014891.1, TEA015301.1, TEA015698.1, TEA016159.1, TEA016782.1, TEA028702.1
GO:0008150	BP	biological_process	0.00401502	0.160704	968	TEA000016.1, TEA000020.1, TEA000077.1, TEA000108.1, TEA000123.1, TEA000125.1, TEA000143.1, TEA000223.1, TEA000242.1, TEA000344.1, TEA000404.1, TEA000431.1, TEA000438.1, TEA000544.1, TEA000555.1, TEA000563.1, TEA000605.1, TEA000622.1, TEA000817.1, TEA000827.1, TEA000868.1, TEA000885.1, TEA000909.1, TEA000936.1, TEA000975.1, TEA001040.1, TEA001060.1, TEA001072.1, TEA001089.1, TEA001097.1, TEA001106…
GO:0009308	BP	amine metabolic process	0.00458585	0.178746	11	TEA004665.1, TEA004840.1, TEA006198.1, TEA006368.1, TEA006947.1, TEA009085.1, TEA009091.1, TEA015717.1, TEA016193.1, TEA023162.1, TEA030460.1
GO:0042743	BP	hydrogen peroxide metabolic process	0.0052483	0.202319	6	TEA006171.1, TEA008473.1, TEA013778.1, TEA014123.1, TEA018992.1, TEA026798.1
GO:0015976	BP	carbon utilization	0.0054598	0.205946	3	TEA013076.1, TEA013984.1, TEA030435.1
GO:0071554	BP	cell wall organization or biogenesis	0.00566342	0.211354	18	TEA002242.1, TEA003333.1, TEA003410.1, TEA004576.1, TEA004581.1, TEA004817.1, TEA006226.1, TEA007989.1, TEA008349.1, TEA010582.1, TEA013203.1, TEA013340.1, TEA016781.1, TEA018039.1, TEA019643.1, TEA020837.1, TEA020841.1, TEA031816.1
GO:0006631	BP	fatty acid metabolic process	0.00612511	0.223822	20	TEA000885.1, TEA005469.1, TEA005835.1, TEA006526.1, TEA007580.1, TEA007600.1, TEA007629.1, TEA008441.1, TEA011765.1, TEA012989.1, TEA015078.1, TEA016936.1, TEA020515.1, TEA023651.1, TEA026133.1, TEA026906.1, TEA028648.1, TEA030219.1, TEA031348.1, TEA033792.1
GO:0080022	BP	primary root development	0.00729694	0.2317	2	TEA002242.1, TEA005637.1
GO:0015746	BP	citrate transport	0.00729694	0.2317	2	TEA026960.1, TEA027978.1
GO:0009445	BP	putrescine metabolic process	0.00729694	0.2317	2	TEA006368.1, TEA009085.1
GO:0015791	BP	polyol transport	0.00729694	0.2317	2	TEA016997.1, TEA019654.1
GO:0010378	BP	temperature compensation of the circadian clock	0.00729694	0.2317	2	TEA015007.1, TEA033601.1
GO:0009446	BP	putrescine biosynthetic process	0.00729694	0.2317	2	TEA006368.1, TEA009085.1
GO:0006270	BP	DNA replication initiation	0.00733144	0.2317	4	TEA000544.1, TEA014659.1, TEA016461.1, TEA017570.1
GO:0006074	BP	(1->3)-beta-D-glucan metabolic process	0.00733144	0.2317	4	TEA002871.1, TEA004567.1, TEA021904.1, TEA032410.1
GO:0010104	BP	regulation of ethylene-activated signaling pathway	0.00733144	0.2317	4	TEA002114.1, TEA002824.1, TEA012203.1, TEA029082.1
GO:0070297	BP	regulation of phosphorelay signal transduction system	0.00733144	0.2317	4	TEA002114.1, TEA002824.1, TEA012203.1, TEA029082.1
GO:0016052	BP	carbohydrate catabolic process	0.00876399	0.269685	21	TEA001256.1, TEA003425.1, TEA004576.1, TEA004581.1, TEA004931.1, TEA008109.1, TEA008221.1, TEA010380.1, TEA011906.1, TEA013172.1, TEA013340.1, TEA014414.1, TEA014997.1, TEA015637.1, TEA017828.1, TEA018348.1, TEA024906.1, TEA025345.1, TEA025462.1, TEA030314.1, TEA032945.1
GO:0010410	BP	hemicellulose metabolic process	0.00889161	0.271233	5	TEA010582.1, TEA016707.1, TEA019643.1, TEA024906.1, TEA031816.1
GO:0042752	BP	regulation of circadian rhythm	0.010227	0.294067	3	TEA015007.1, TEA033141.1, TEA033601.1
GO:0048586	BP	regulation of long-day photoperiodism, flowering	0.010227	0.294067	3	TEA002114.1, TEA015007.1, TEA033601.1
GO:2000028	BP	regulation of photoperiodism, flowering	0.010227	0.294067	3	TEA002114.1, TEA015007.1, TEA033601.1
GO:0015893	BP	drug transport	0.0109142	0.311275	9	TEA002113.1, TEA003212.1, TEA006173.1, TEA012319.1, TEA012324.1, TEA026960.1, TEA027806.1, TEA027941.1, TEA027978.1
GO:0022402	BP	cell cycle process	0.0120808	0.34177	15	TEA005191.1, TEA007909.1, TEA009724.1, TEA010905.1, TEA012298.1, TEA013828.1, TEA017093.1, TEA018221.1, TEA019129.1, TEA023362.1, TEA027262.1, TEA027688.1, TEA027873.1, TEA028232.1, TEA033442.1
GO:0032787	BP	monocarboxylic acid metabolic process	0.0123276	0.345961	33	TEA000885.1, TEA002227.1, TEA005469.1, TEA005835.1, TEA006526.1, TEA007387.1, TEA007580.1, TEA007600.1, TEA007629.1, TEA008109.1, TEA008441.1, TEA011765.1, TEA011906.1, TEA012989.1, TEA013909.1, TEA015078.1, TEA016678.1, TEA016936.1, TEA018045.1, TEA019318.1, TEA019882.1, TEA020515.1, TEA023030.1, TEA023651.1, TEA025345.1, TEA025462.1, TEA026133.1, TEA026906.1, TEA028648.1, TEA030219.1, TEA031348…
GO:0098754	BP	detoxification	0.013233	0.368423	10	TEA006171.1, TEA008473.1, TEA013778.1, TEA014123.1, TEA018992.1, TEA026798.1, TEA027158.1, TEA028943.1, TEA028947.1, TEA032216.1
GO:0010383	BP	cell wall polysaccharide metabolic process	0.0135717	0.37195	6	TEA008018.1, TEA010582.1, TEA016707.1, TEA019643.1, TEA024906.1, TEA031816.1
GO:0044275	BP	cellular carbohydrate catabolic process	0.0135717	0.37195	6	TEA001256.1, TEA004931.1, TEA014414.1, TEA015637.1, TEA017828.1, TEA018348.1
GO:0046677	BP	response to antibiotic	0.0150476	0.396896	4	TEA006171.1, TEA015007.1, TEA027652.1, TEA033601.1
GO:0006586	BP	indolalkylamine metabolic process	0.0150476	0.396896	4	TEA004665.1, TEA006198.1, TEA006947.1, TEA009091.1
GO:0006568	BP	tryptophan metabolic process	0.0150476	0.396896	4	TEA004665.1, TEA006198.1, TEA006947.1, TEA009091.1
GO:0006576	BP	cellular biogenic amine metabolic process	0.0157265	0.411706	8	TEA004665.1, TEA006198.1, TEA006368.1, TEA006947.1, TEA009085.1, TEA009091.1, TEA015717.1, TEA016193.1
GO:1903047	BP	mitotic cell cycle process	0.0165467	0.42014	7	TEA012298.1, TEA013828.1, TEA017093.1, TEA019129.1, TEA027688.1, TEA028232.1, TEA033442.1
GO:0071669	BP	plant-type cell wall organization or biogenesis	0.0165954	0.42014	6	TEA002242.1, TEA003333.1, TEA008349.1, TEA016781.1, TEA020837.1, TEA020841.1
GO:0051275	BP	beta-glucan catabolic process	0.0167673	0.42014	3	TEA001256.1, TEA017828.1, TEA018348.1
GO:0030245	BP	cellulose catabolic process	0.0167673	0.42014	3	TEA001256.1, TEA017828.1, TEA018348.1
GO:0032506	BP	cytokinetic process	0.0167673	0.42014	3	TEA007909.1, TEA012298.1, TEA033442.1
GO:0007349	BP	cellularization	0.0167673	0.42014	3	TEA012298.1, TEA023362.1, TEA027262.1
GO:0044106	BP	cellular amine metabolic process	0.0182257	0.453445	8	TEA004665.1, TEA006198.1, TEA006368.1, TEA006947.1, TEA009085.1, TEA009091.1, TEA015717.1, TEA016193.1
GO:0000103	BP	sulfate assimilation	0.0202897	0.473345	4	TEA001158.1, TEA006218.1, TEA006969.1, TEA014576.1
GO:0045490	BP	pectin catabolic process	0.0202897	0.473345	4	TEA003425.1, TEA004576.1, TEA004581.1, TEA013340.1
GO:0015850	BP	organic hydroxy compound transport	0.0206448	0.473345	2	TEA016997.1, TEA019654.1
GO:0048281	BP	inflorescence morphogenesis	0.0206448	0.473345	2	TEA000125.1, TEA016781.1
GO:0000914	BP	phragmoplast assembly	0.0206448	0.473345	2	TEA012298.1, TEA033442.1
GO:1902407	BP	assembly of actomyosin apparatus involved in mitotic cytokinesis	0.0206448	0.473345	2	TEA012298.1, TEA033442.1
GO:0000912	BP	assembly of actomyosin apparatus involved in cytokinesis	0.0206448	0.473345	2	TEA012298.1, TEA033442.1
GO:1902410	BP	mitotic cytokinetic process	0.0206448	0.473345	2	TEA012298.1, TEA033442.1
GO:0006833	BP	water transport	0.0206448	0.473345	2	TEA016781.1, TEA019654.1
GO:0009813	BP	flavonoid biosynthetic process	0.0209966	0.478286	8	TEA000404.1, TEA002227.1, TEA009928.1, TEA016601.1, TEA016678.1, TEA023030.1, TEA031526.1, TEA033416.1
GO:0006855	BP	drug transmembrane transport	0.0239675	0.535528	6	TEA002113.1, TEA003212.1, TEA012319.1, TEA012324.1, TEA026960.1, TEA027978.1
GO:0010105	BP	negative regulation of ethylene-activated signaling pathway	0.0251421	0.544436	3	TEA002824.1, TEA012203.1, TEA029082.1
GO:0042542	BP	response to hydrogen peroxide	0.0251421	0.544436	3	TEA006171.1, TEA015007.1, TEA033601.1
GO:0010411	BP	xyloglucan metabolic process	0.0251421	0.544436	3	TEA016707.1, TEA019643.1, TEA031816.1
GO:0006075	BP	(1->3)-beta-D-glucan biosynthetic process	0.0251421	0.544436	3	TEA002871.1, TEA004567.1, TEA021904.1
GO:0070298	BP	negative regulation of phosphorelay signal transduction system	0.0251421	0.544436	3	TEA002824.1, TEA012203.1, TEA029082.1
GO:0042493	BP	response to drug	0.0265227	0.567328	4	TEA006171.1, TEA015007.1, TEA027652.1, TEA033601.1
GO:0042430	BP	indole-containing compound metabolic process	0.0265227	0.567328	4	TEA004665.1, TEA006198.1, TEA006947.1, TEA009091.1
GO:0051273	BP	beta-glucan metabolic process	0.0274077	0.582704	8	TEA001256.1, TEA002871.1, TEA003410.1, TEA004567.1, TEA017828.1, TEA018348.1, TEA021904.1, TEA032410.1
GO:0045229	BP	external encapsulating structure organization	0.028426	0.600713	19	TEA002242.1, TEA003333.1, TEA003410.1, TEA004098.1, TEA004576.1, TEA004581.1, TEA004817.1, TEA007989.1, TEA008349.1, TEA010582.1, TEA013203.1, TEA013340.1, TEA016781.1, TEA017714.1, TEA018039.1, TEA019643.1, TEA020837.1, TEA020841.1, TEA031816.1
GO:0005982	BP	starch metabolic process	0.0289893	0.60895	5	TEA002069.1, TEA004931.1, TEA015637.1, TEA018905.1, TEA027031.1
GO:0016999	BP	antibiotic metabolic process	0.0332559	0.678266	6	TEA006171.1, TEA008473.1, TEA013778.1, TEA014123.1, TEA018992.1, TEA026798.1
GO:0000302	BP	response to reactive oxygen species	0.0337786	0.684944	4	TEA006171.1, TEA015007.1, TEA027652.1, TEA033601.1
GO:0048584	BP	positive regulation of response to stimulus	0.0349187	0.692061	7	TEA002114.1, TEA009850.1, TEA010345.1, TEA015007.1, TEA015852.1, TEA028341.1, TEA033601.1
GO:1902531	BP	regulation of intracellular signal transduction	0.0349187	0.692061	7	TEA002114.1, TEA002824.1, TEA007988.1, TEA010345.1, TEA012203.1, TEA028341.1, TEA029082.1
GO:0010027	BP	thylakoid membrane organization	0.0353553	0.692885	3	TEA009052.1, TEA019882.1, TEA029816.1
GO:0009691	BP	cytokinin biosynthetic process	0.0353553	0.692885	3	TEA004840.1, TEA023162.1, TEA030460.1
GO:0098869	BP	cellular oxidant detoxification	0.0358281	0.694392	9	TEA006171.1, TEA008473.1, TEA013778.1, TEA014123.1, TEA018992.1, TEA026798.1, TEA027158.1, TEA028943.1, TEA028947.1
GO:1990748	BP	cellular detoxification	0.0378988	0.704438	9	TEA006171.1, TEA008473.1, TEA013778.1, TEA014123.1, TEA018992.1, TEA026798.1, TEA027158.1, TEA028943.1, TEA028947.1
GO:0009309	BP	amine biosynthetic process	0.0386645	0.704438	6	TEA006368.1, TEA006947.1, TEA009085.1, TEA009091.1, TEA015717.1, TEA016193.1
GO:0042401	BP	cellular biogenic amine biosynthetic process	0.0386645	0.704438	6	TEA006368.1, TEA006947.1, TEA009085.1, TEA009091.1, TEA015717.1, TEA016193.1
GO:0071103	BP	DNA conformation change	0.0386645	0.704438	6	TEA005270.1, TEA014659.1, TEA016461.1, TEA017570.1, TEA027688.1, TEA028232.1
GO:0007584	BP	response to nutrient	0.0389569	0.704438	2	TEA006064.1, TEA006066.1
GO:0098659	BP	inorganic cation import across plasma membrane	0.0389569	0.704438	2	TEA006064.1, TEA006066.1
GO:0046349	BP	amino sugar biosynthetic process	0.0389569	0.704438	2	TEA010435.1, TEA029162.1
GO:1990573	BP	potassium ion import across plasma membrane	0.0389569	0.704438	2	TEA006064.1, TEA006066.1
GO:0048578	BP	positive regulation of long-day photoperiodism, flowering	0.0389569	0.704438	2	TEA015007.1, TEA033601.1
GO:0099587	BP	inorganic ion import across plasma membrane	0.0389569	0.704438	2	TEA006064.1, TEA006066.1
GO:0019585	BP	glucuronate metabolic process	0.0420743	0.745347	4	TEA002227.1, TEA016678.1, TEA023030.1, TEA031526.1
GO:0052695	BP	cellular glucuronidation	0.0420743	0.745347	4	TEA002227.1, TEA016678.1, TEA023030.1, TEA031526.1
GO:0052696	BP	flavonoid glucuronidation	0.0420743	0.745347	4	TEA002227.1, TEA016678.1, TEA023030.1, TEA031526.1
GO:0006063	BP	uronic acid metabolic process	0.0420743	0.745347	4	TEA002227.1, TEA016678.1, TEA023030.1, TEA031526.1
GO:0010393	BP	galacturonan metabolic process	0.044601	0.77841	6	TEA003425.1, TEA004576.1, TEA004581.1, TEA008018.1, TEA010582.1, TEA013340.1
GO:0045488	BP	pectin metabolic process	0.044601	0.77841	6	TEA003425.1, TEA004576.1, TEA004581.1, TEA008018.1, TEA010582.1, TEA013340.1
GO:0009668	BP	plastid membrane organization	0.0473655	0.797165	3	TEA009052.1, TEA019882.1, TEA029816.1
GO:0019252	BP	starch biosynthetic process	0.0473655	0.797165	3	TEA002069.1, TEA018905.1, TEA027031.1
GO:0046942	BP	carboxylic acid transport	0.04963	0.825128	9	TEA003908.1, TEA007439.1, TEA013446.1, TEA014322.1, TEA015012.1, TEA024584.1, TEA026960.1, TEA027978.1, TEA029263.1
GO:0015849	BP	organic acid transport	0.04963	0.825128	9	TEA003908.1, TEA007439.1, TEA013446.1, TEA014322.1, TEA015012.1, TEA024584.1, TEA026960.1, TEA027978.1, TEA029263.1
GO:0000785	CC	chromatin	1.22938e-06	0.000523662	17	TEA004909.1, TEA006417.1, TEA010110.1, TEA016544.1, TEA018573.1, TEA019115.1, TEA022107.1, TEA022961.1, TEA023899.1, TEA025244.1, TEA026755.1, TEA029661.1, TEA031113.1, TEA031668.1, TEA032511.1, TEA032722.1, TEA033141.1
GO:0044427	CC	chromosomal part	1.8127e-06	0.000523662	27	TEA000544.1, TEA004533.1, TEA004909.1, TEA006417.1, TEA006602.1, TEA008910.1, TEA010110.1, TEA016530.1, TEA016544.1, TEA018573.1, TEA019115.1, TEA022107.1, TEA022537.1, TEA022961.1, TEA023899.1, TEA025244.1, TEA026755.1, TEA027688.1, TEA028232.1, TEA029661.1, TEA030215.1, TEA031113.1, TEA031531.1, TEA031668.1, TEA032511.1, TEA032722.1, TEA033141.1
GO:0015630	CC	microtubule cytoskeleton	2.47989e-05	0.00238069	15	TEA007171.1, TEA007644.1, TEA008342.1, TEA009771.1, TEA010276.1, TEA014488.1, TEA015420.1, TEA015499.1, TEA016283.1, TEA021795.1, TEA023362.1, TEA025734.1, TEA027262.1, TEA027498.1, TEA028071.1
GO:0005576	CC	extracellular region	3.009e-05	0.00252756	34	TEA000123.1, TEA000817.1, TEA002242.1, TEA002839.1, TEA003333.1, TEA003768.1, TEA004576.1, TEA004581.1, TEA005465.1, TEA006141.1, TEA008349.1, TEA008473.1, TEA009203.1, TEA009345.1, TEA009844.1, TEA010318.1, TEA011501.1, TEA013203.1, TEA013798.1, TEA014123.1, TEA014545.1, TEA016040.1, TEA016077.1, TEA018992.1, TEA019643.1, TEA020837.1, TEA020841.1, TEA021420.1, TEA021989.1, TEA026209.1, TEA026798…
GO:0030312	CC	external encapsulating structure	5.55736e-05	0.00373455	33	TEA000817.1, TEA002242.1, TEA003333.1, TEA003768.1, TEA004098.1, TEA004576.1, TEA004581.1, TEA004817.1, TEA004867.1, TEA005465.1, TEA007989.1, TEA008342.1, TEA008349.1, TEA008413.1, TEA009345.1, TEA009844.1, TEA013340.1, TEA013798.1, TEA015420.1, TEA015520.1, TEA016040.1, TEA016331.1, TEA018039.1, TEA019643.1, TEA020837.1, TEA020841.1, TEA021989.1, TEA024906.1, TEA026209.1, TEA028222.1, TEA030087…
GO:0005871	CC	kinesin complex	0.000138502	0.00775613	8	TEA007171.1, TEA009771.1, TEA010276.1, TEA023362.1, TEA024936.1, TEA027262.1, TEA027498.1, TEA033195.1
GO:0009535	CC	chloroplast thylakoid membrane	0.00051465	0.0266035	14	TEA000936.1, TEA001524.1, TEA002520.1, TEA003219.1, TEA005850.1, TEA008221.1, TEA009340.1, TEA014576.1, TEA021966.1, TEA022317.1, TEA026237.1, TEA027652.1, TEA029816.1, TEA030211.1
GO:0055035	CC	plastid thylakoid membrane	0.000613123	0.0279115	14	TEA000936.1, TEA001524.1, TEA002520.1, TEA003219.1, TEA005850.1, TEA008221.1, TEA009340.1, TEA014576.1, TEA021966.1, TEA022317.1, TEA026237.1, TEA027652.1, TEA029816.1, TEA030211.1
GO:0042555	CC	MCM complex	0.000623024	0.0279115	3	TEA014659.1, TEA016461.1, TEA017570.1
GO:0005618	CC	cell wall	0.000831278	0.0349137	20	TEA002242.1, TEA003333.1, TEA004576.1, TEA004581.1, TEA004867.1, TEA005465.1, TEA008349.1, TEA009345.1, TEA009844.1, TEA013340.1, TEA013798.1, TEA015420.1, TEA015520.1, TEA019643.1, TEA020837.1, TEA020841.1, TEA024906.1, TEA030087.1, TEA031816.1, TEA033134.1
GO:0042651	CC	thylakoid membrane	0.00100933	0.0391522	14	TEA000936.1, TEA001524.1, TEA002520.1, TEA003219.1, TEA005850.1, TEA008221.1, TEA009340.1, TEA014576.1, TEA021966.1, TEA022317.1, TEA026237.1, TEA027652.1, TEA029816.1, TEA030211.1
GO:0005875	CC	microtubule associated complex	0.00128736	0.0439878	10	TEA007171.1, TEA009724.1, TEA009771.1, TEA010276.1, TEA023362.1, TEA024936.1, TEA027262.1, TEA027498.1, TEA033195.1, TEA033442.1
GO:0044815	CC	DNA packaging complex	0.00130916	0.0439878	7	TEA004909.1, TEA006602.1, TEA016530.1, TEA027688.1, TEA028232.1, TEA031531.1, TEA031668.1
GO:0034357	CC	photosynthetic membrane	0.00150974	0.0483116	15	TEA000936.1, TEA001524.1, TEA002093.1, TEA002520.1, TEA003219.1, TEA005850.1, TEA008221.1, TEA009340.1, TEA014576.1, TEA021966.1, TEA022317.1, TEA026237.1, TEA027652.1, TEA029816.1, TEA030211.1
GO:0000347	CC	THO complex	0.00233256	0.0665107	3	TEA014659.1, TEA016461.1, TEA017570.1
GO:0005856	CC	cytoskeleton	0.00237538	0.0665107	16	TEA007171.1, TEA007644.1, TEA008342.1, TEA009771.1, TEA010276.1, TEA014488.1, TEA015420.1, TEA015499.1, TEA016283.1, TEA021795.1, TEA023362.1, TEA025619.1, TEA025734.1, TEA027262.1, TEA027498.1, TEA028071.1
GO:0009501	CC	amyloplast	0.00280924	0.0726082	4	TEA004931.1, TEA015637.1, TEA018905.1, TEA027031.1
GO:0010287	CC	plastoglobule	0.00325301	0.0809639	5	TEA009340.1, TEA022317.1, TEA027652.1, TEA028250.1, TEA030211.1
GO:0099513	CC	polymeric cytoskeletal fiber	0.00910099	0.185329	13	TEA007171.1, TEA007644.1, TEA008342.1, TEA009771.1, TEA015420.1, TEA015499.1, TEA018922.1, TEA021795.1, TEA022392.1, TEA023362.1, TEA024936.1, TEA025419.1, TEA027262.1
GO:0005874	CC	microtubule	0.00910099	0.185329	13	TEA007171.1, TEA007644.1, TEA008342.1, TEA009771.1, TEA015420.1, TEA015499.1, TEA018922.1, TEA021795.1, TEA022392.1, TEA023362.1, TEA024936.1, TEA025419.1, TEA027262.1
GO:0044430	CC	cytoskeletal part	0.0106037	0.190701	20	TEA007171.1, TEA007644.1, TEA008342.1, TEA009724.1, TEA009771.1, TEA010276.1, TEA014488.1, TEA015420.1, TEA015499.1, TEA018922.1, TEA021795.1, TEA022392.1, TEA022537.1, TEA023362.1, TEA024936.1, TEA025419.1, TEA027262.1, TEA027498.1, TEA033195.1, TEA033442.1
GO:0044436	CC	thylakoid part	0.0106037	0.190701	20	TEA000936.1, TEA001140.1, TEA001524.1, TEA002093.1, TEA002520.1, TEA003219.1, TEA005850.1, TEA008221.1, TEA009340.1, TEA014576.1, TEA016585.1, TEA017818.1, TEA021966.1, TEA022317.1, TEA023955.1, TEA026237.1, TEA027652.1, TEA029816.1, TEA030211.1, TEA033573.1
GO:0099080	CC	supramolecular complex	0.0107837	0.190701	13	TEA007171.1, TEA007644.1, TEA008342.1, TEA009771.1, TEA015420.1, TEA015499.1, TEA018922.1, TEA021795.1, TEA022392.1, TEA023362.1, TEA024936.1, TEA025419.1, TEA027262.1
GO:0099512	CC	supramolecular fiber	0.0107837	0.190701	13	TEA007171.1, TEA007644.1, TEA008342.1, TEA009771.1, TEA015420.1, TEA015499.1, TEA018922.1, TEA021795.1, TEA022392.1, TEA023362.1, TEA024936.1, TEA025419.1, TEA027262.1
GO:0099081	CC	supramolecular polymer	0.0107837	0.190701	13	TEA007171.1, TEA007644.1, TEA008342.1, TEA009771.1, TEA015420.1, TEA015499.1, TEA018922.1, TEA021795.1, TEA022392.1, TEA023362.1, TEA024936.1, TEA025419.1, TEA027262.1
GO:0000786	CC	nucleosome	0.011724	0.202014	5	TEA004909.1, TEA006602.1, TEA016530.1, TEA031531.1, TEA031668.1
GO:0032993	CC	protein-DNA complex	0.019096	0.29843	5	TEA004909.1, TEA006602.1, TEA016530.1, TEA031531.1, TEA031668.1
GO:0000148	CC	1,3-beta-D-glucan synthase complex	0.0251421	0.344806	3	TEA002871.1, TEA004567.1, TEA021904.1
GO:0009508	CC	plastid chromosome	0.0251421	0.344806	3	TEA000936.1, TEA028256.1, TEA028831.1
GO:0000229	CC	cytoplasmic chromosome	0.0353553	0.448279	3	TEA000936.1, TEA028256.1, TEA028831.1
GO:0000796	CC	condensin complex	0.0389569	0.475983	2	TEA027688.1, TEA028232.1
GO:0003774	MF	motor activity	7.33946e-07	0.000879529	19	TEA002022.1, TEA005191.1, TEA007171.1, TEA009771.1, TEA010276.1, TEA015499.1, TEA016283.1, TEA018541.1, TEA018922.1, TEA019129.1, TEA020482.1, TEA022392.1, TEA023362.1, TEA024936.1, TEA025419.1, TEA025761.1, TEA027262.1, TEA027498.1, TEA033195.1
GO:0003777	MF	microtubule motor activity	9.65455e-07	0.000879529	17	TEA002022.1, TEA005191.1, TEA007171.1, TEA009771.1, TEA010276.1, TEA015499.1, TEA018541.1, TEA018922.1, TEA019129.1, TEA020482.1, TEA022392.1, TEA023362.1, TEA024936.1, TEA025419.1, TEA027262.1, TEA027498.1, TEA033195.1
GO:0008017	MF	microtubule binding	1.61076e-06	0.000978266	20	TEA002022.1, TEA003823.1, TEA005191.1, TEA007171.1, TEA009771.1, TEA010276.1, TEA010905.1, TEA012298.1, TEA015499.1, TEA018221.1, TEA018541.1, TEA018922.1, TEA019129.1, TEA020482.1, TEA022392.1, TEA023362.1, TEA024936.1, TEA025419.1, TEA027262.1, TEA033195.1
GO:0016758	MF	transferase activity, transferring hexosyl groups	2.76167e-06	0.00103218	58	TEA000065.1, TEA000079.1, TEA000239.1, TEA001239.1, TEA002227.1, TEA002414.1, TEA002417.1, TEA002418.1, TEA002871.1, TEA003410.1, TEA003768.1, TEA004098.1, TEA004486.1, TEA004567.1, TEA005214.1, TEA007328.1, TEA008543.1, TEA009294.1, TEA010264.1, TEA010582.1, TEA010907.1, TEA011903.1, TEA012804.1, TEA013757.1, TEA014410.1, TEA014414.1, TEA016040.1, TEA016377.1, TEA016678.1, TEA017519.1, TEA017549…
GO:0016798	MF	hydrolase activity, acting on glycosyl bonds	2.83255e-06	0.00103218	69	TEA000108.1, TEA000555.1, TEA001256.1, TEA001884.1, TEA001888.1, TEA002526.1, TEA003768.1, TEA004029.1, TEA004281.1, TEA004824.1, TEA004840.1, TEA004867.1, TEA004975.1, TEA005161.1, TEA005164.1, TEA006178.1, TEA006966.1, TEA007547.1, TEA008782.1, TEA009345.1, TEA009925.1, TEA010380.1, TEA010525.1, TEA013172.1, TEA013203.1, TEA013798.1, TEA014412.1, TEA014997.1, TEA015520.1, TEA015728.1, TEA016040…
GO:0016491	MF	oxidoreductase activity	4.34279e-06	0.00130463	221	TEA000020.1, TEA000123.1, TEA000404.1, TEA000474.1, TEA000602.1, TEA000612.1, TEA001072.1, TEA001158.1, TEA001210.1, TEA001439.1, TEA001466.1, TEA001544.1, TEA001565.1, TEA001836.1, TEA002010.1, TEA002093.1, TEA002533.1, TEA002658.1, TEA002814.1, TEA003028.1, TEA003508.1, TEA003629.1, TEA003690.1, TEA003892.1, TEA004618.1, TEA004815.1, TEA004926.1, TEA004998.1, TEA005054.1, TEA005399.1, TEA006075…
GO:0015631	MF	tubulin binding	5.01228e-06	0.00130463	20	TEA002022.1, TEA003823.1, TEA005191.1, TEA007171.1, TEA009771.1, TEA010276.1, TEA010905.1, TEA012298.1, TEA015499.1, TEA018221.1, TEA018541.1, TEA018922.1, TEA019129.1, TEA020482.1, TEA022392.1, TEA023362.1, TEA024936.1, TEA025419.1, TEA027262.1, TEA033195.1
GO:0004553	MF	hydrolase activity, hydrolyzing O-glycosyl compounds	6.87137e-06	0.00156495	49	TEA000108.1, TEA000555.1, TEA001256.1, TEA001884.1, TEA001888.1, TEA002526.1, TEA004029.1, TEA004281.1, TEA004824.1, TEA004867.1, TEA004975.1, TEA006178.1, TEA007547.1, TEA009345.1, TEA010380.1, TEA010525.1, TEA013172.1, TEA013203.1, TEA013798.1, TEA014412.1, TEA014997.1, TEA015520.1, TEA015728.1, TEA016229.1, TEA016861.1, TEA017828.1, TEA018348.1, TEA019643.1, TEA020904.1, TEA021794.1, TEA024162…
GO:0003824	MF	catalytic activity	9.69524e-06	0.00196275	870	TEA000016.1, TEA000020.1, TEA000025.1, TEA000065.1, TEA000077.1, TEA000079.1, TEA000108.1, TEA000123.1, TEA000223.1, TEA000239.1, TEA000344.1, TEA000404.1, TEA000431.1, TEA000474.1, TEA000502.1, TEA000555.1, TEA000563.1, TEA000598.1, TEA000602.1, TEA000612.1, TEA000827.1, TEA000885.1, TEA000909.1, TEA000936.1, TEA001040.1, TEA001069.1, TEA001072.1, TEA001097.1, TEA001106.1, TEA001158.1, TEA001167…
GO:0003674	MF	molecular_function	1.45808e-05	0.00265663	1179	TEA000016.1, TEA000020.1, TEA000025.1, TEA000065.1, TEA000077.1, TEA000079.1, TEA000108.1, TEA000123.1, TEA000125.1, TEA000143.1, TEA000223.1, TEA000239.1, TEA000242.1, TEA000296.1, TEA000344.1, TEA000404.1, TEA000406.1, TEA000431.1, TEA000438.1, TEA000474.1, TEA000502.1, TEA000544.1, TEA000555.1, TEA000563.1, TEA000594.1, TEA000598.1, TEA000602.1, TEA000605.1, TEA000612.1, TEA000783.1, TEA000817…
GO:0016717	MF	oxidoreductase activity, acting on paired donors, with oxidation of a pair of donors resulting in the reduction of molecular oxygen to two molecules of water	1.77595e-05	0.0029219	7	TEA007580.1, TEA007600.1, TEA007629.1, TEA017065.1, TEA017122.1, TEA026133.1, TEA028648.1
GO:0005506	MF	iron ion binding	1.92441e-05	0.0029219	56	TEA000602.1, TEA001072.1, TEA001544.1, TEA001789.1, TEA002658.1, TEA003892.1, TEA004618.1, TEA006171.1, TEA006307.1, TEA007447.1, TEA007457.1, TEA008472.1, TEA008473.1, TEA009575.1, TEA009930.1, TEA010173.1, TEA012257.1, TEA013247.1, TEA013801.1, TEA014018.1, TEA014790.1, TEA014809.1, TEA014821.1, TEA015646.1, TEA015832.1, TEA016161.1, TEA016447.1, TEA017695.1, TEA018051.1, TEA018992.1, TEA019521…
GO:0008092	MF	cytoskeletal protein binding	3.78438e-05	0.0049251	28	TEA001884.1, TEA001888.1, TEA002022.1, TEA003823.1, TEA005191.1, TEA007171.1, TEA009771.1, TEA010276.1, TEA010905.1, TEA012298.1, TEA013454.1, TEA015499.1, TEA018221.1, TEA018541.1, TEA018922.1, TEA019129.1, TEA019740.1, TEA020482.1, TEA021794.1, TEA022392.1, TEA023362.1, TEA024936.1, TEA025004.1, TEA025419.1, TEA025619.1, TEA027262.1, TEA032259.1, TEA033195.1
GO:0030247	MF	polysaccharide binding	5.70241e-05	0.00692653	11	TEA004931.1, TEA007547.1, TEA013240.1, TEA014412.1, TEA015520.1, TEA015637.1, TEA017519.1, TEA022689.1, TEA028120.1, TEA028279.1, TEA028282.1
GO:0015291	MF	secondary active transmembrane transporter activity	9.51613e-05	0.0108365	25	TEA000438.1, TEA001525.1, TEA002113.1, TEA002655.1, TEA002689.1, TEA003212.1, TEA003690.1, TEA006173.1, TEA007112.1, TEA007863.1, TEA012319.1, TEA012324.1, TEA014290.1, TEA014586.1, TEA016810.1, TEA016997.1, TEA023141.1, TEA025916.1, TEA026960.1, TEA027756.1, TEA027806.1, TEA027941.1, TEA027978.1, TEA029609.1, TEA033526.1
GO:0016757	MF	transferase activity, transferring glycosyl groups	0.000248382	0.0266207	74	TEA000065.1, TEA000079.1, TEA000239.1, TEA001239.1, TEA002227.1, TEA002414.1, TEA002417.1, TEA002418.1, TEA002871.1, TEA002973.1, TEA003410.1, TEA003768.1, TEA004098.1, TEA004486.1, TEA004567.1, TEA004682.1, TEA005214.1, TEA006107.1, TEA006609.1, TEA006947.1, TEA007328.1, TEA008018.1, TEA008109.1, TEA008543.1, TEA009294.1, TEA010038.1, TEA010264.1, TEA010430.1, TEA010582.1, TEA010907.1, TEA011903…
GO:0004568	MF	chitinase activity	0.0007922	0.0759678	5	TEA009345.1, TEA013798.1, TEA014412.1, TEA028282.1, TEA031227.1
GO:0016628	MF	oxidoreductase activity, acting on the CH-CH group of donors, NAD or NADP as acceptor	0.00103328	0.0941315	27	TEA000020.1, TEA001210.1, TEA003028.1, TEA003629.1, TEA003690.1, TEA006198.1, TEA009852.1, TEA010345.1, TEA010354.1, TEA011713.1, TEA012655.1, TEA012919.1, TEA013431.1, TEA014007.1, TEA014057.1, TEA014586.1, TEA015131.1, TEA015301.1, TEA016060.1, TEA016661.1, TEA016722.1, TEA016781.1, TEA016810.1, TEA021209.1, TEA026025.1, TEA028341.1, TEA029174.1
GO:0035251	MF	UDP-glucosyltransferase activity	0.00157708	0.135445	20	TEA002227.1, TEA002417.1, TEA002871.1, TEA003410.1, TEA004098.1, TEA004486.1, TEA004567.1, TEA005214.1, TEA008543.1, TEA010264.1, TEA012804.1, TEA016678.1, TEA018905.1, TEA021904.1, TEA023030.1, TEA024137.1, TEA027031.1, TEA030791.1, TEA031526.1, TEA032410.1
GO:0046527	MF	glucosyltransferase activity	0.00168502	0.135445	23	TEA002227.1, TEA002417.1, TEA002871.1, TEA003410.1, TEA004098.1, TEA004486.1, TEA004567.1, TEA005214.1, TEA008543.1, TEA010264.1, TEA012804.1, TEA016678.1, TEA017714.1, TEA018905.1, TEA019643.1, TEA021904.1, TEA023030.1, TEA024137.1, TEA027031.1, TEA030791.1, TEA031526.1, TEA031816.1, TEA032410.1
GO:0016787	MF	hydrolase activity	0.00170979	0.135445	267	TEA000016.1, TEA000108.1, TEA000431.1, TEA000555.1, TEA001040.1, TEA001097.1, TEA001106.1, TEA001167.1, TEA001179.1, TEA001256.1, TEA001307.1, TEA001393.1, TEA001884.1, TEA001888.1, TEA001912.1, TEA001994.1, TEA002022.1, TEA002415.1, TEA002526.1, TEA002553.1, TEA002617.1, TEA003028.1, TEA003316.1, TEA003401.1, TEA003629.1, TEA003765.1, TEA003768.1, TEA003789.1, TEA004029.1, TEA004281.1, TEA004533…
GO:0043167	MF	ion binding	0.00216216	0.141664	387	TEA000077.1, TEA000108.1, TEA000123.1, TEA000125.1, TEA000296.1, TEA000406.1, TEA000431.1, TEA000602.1, TEA000605.1, TEA000612.1, TEA000783.1, TEA000817.1, TEA000909.1, TEA000975.1, TEA001007.1, TEA001040.1, TEA001072.1, TEA001097.1, TEA001106.1, TEA001210.1, TEA001307.1, TEA001353.1, TEA001393.1, TEA001544.1, TEA001612.1, TEA001789.1, TEA001836.1, TEA001884.1, TEA002010.1, TEA002022.1, TEA002069…
GO:0016705	MF	oxidoreductase activity, acting on paired donors, with incorporation or reduction of molecular oxygen	0.00219664	0.141664	30	TEA000404.1, TEA001072.1, TEA002010.1, TEA002658.1, TEA003508.1, TEA006307.1, TEA007580.1, TEA007600.1, TEA007629.1, TEA009575.1, TEA009928.1, TEA013247.1, TEA013909.1, TEA015646.1, TEA016161.1, TEA016601.1, TEA016987.1, TEA017065.1, TEA017122.1, TEA023505.1, TEA023955.1, TEA026133.1, TEA027220.1, TEA027891.1, TEA028241.1, TEA028648.1, TEA030219.1, TEA032825.1, TEA033117.1, TEA033416.1
GO:0004564	MF	beta-fructofuranosidase activity	0.00233256	0.141664	3	TEA004029.1, TEA004975.1, TEA030087.1
GO:0004575	MF	sucrose alpha-glucosidase activity	0.00233256	0.141664	3	TEA004029.1, TEA004975.1, TEA030087.1
GO:0004497	MF	monooxygenase activity	0.00259761	0.147901	25	TEA000602.1, TEA001072.1, TEA002010.1, TEA002658.1, TEA003508.1, TEA006307.1, TEA009575.1, TEA010681.1, TEA013247.1, TEA013909.1, TEA014790.1, TEA015646.1, TEA016161.1, TEA016987.1, TEA019521.1, TEA023505.1, TEA023955.1, TEA027478.1, TEA027780.1, TEA027891.1, TEA028241.1, TEA030219.1, TEA032149.1, TEA032825.1, TEA033117.1
GO:0008061	MF	chitin binding	0.00280924	0.155104	4	TEA009345.1, TEA013798.1, TEA014412.1, TEA028282.1
GO:0016160	MF	amylase activity	0.00325301	0.174323	5	TEA006178.1, TEA010380.1, TEA010525.1, TEA014997.1, TEA016229.1
GO:0005372	MF	water transmembrane transporter activity	0.00471574	0.23625	4	TEA000242.1, TEA018975.1, TEA019654.1, TEA020018.1
GO:0004601	MF	peroxidase activity	0.00479762	0.23625	9	TEA006171.1, TEA008473.1, TEA013778.1, TEA014123.1, TEA018992.1, TEA026798.1, TEA027158.1, TEA028943.1, TEA028947.1
GO:0016684	MF	oxidoreductase activity, acting on peroxide as acceptor	0.00479762	0.23625	9	TEA006171.1, TEA008473.1, TEA013778.1, TEA014123.1, TEA018992.1, TEA026798.1, TEA027158.1, TEA028943.1, TEA028947.1
GO:0032440	MF	2-alkenal reductase [NAD(P)] activity	0.00682395	0.30602	6	TEA001210.1, TEA010345.1, TEA013431.1, TEA016781.1, TEA021209.1, TEA028341.1
GO:0016627	MF	oxidoreductase activity, acting on the CH-CH group of donors	0.00689161	0.30602	30	TEA000020.1, TEA001210.1, TEA003028.1, TEA003629.1, TEA003690.1, TEA006198.1, TEA009852.1, TEA010345.1, TEA010354.1, TEA011713.1, TEA012655.1, TEA012919.1, TEA013431.1, TEA013436.1, TEA014007.1, TEA014057.1, TEA014586.1, TEA015131.1, TEA015301.1, TEA015436.1, TEA016060.1, TEA016661.1, TEA016722.1, TEA016781.1, TEA016810.1, TEA021209.1, TEA021609.1, TEA026025.1, TEA028341.1, TEA029174.1
GO:0043169	MF	cation binding	0.00729474	0.30602	236	TEA000123.1, TEA000125.1, TEA000296.1, TEA000602.1, TEA000605.1, TEA000612.1, TEA000783.1, TEA000817.1, TEA001007.1, TEA001072.1, TEA001097.1, TEA001307.1, TEA001353.1, TEA001393.1, TEA001544.1, TEA001789.1, TEA001836.1, TEA002010.1, TEA002200.1, TEA002476.1, TEA002658.1, TEA002703.1, TEA002789.1, TEA002839.1, TEA003425.1, TEA003643.1, TEA003892.1, TEA003971.1, TEA004606.1, TEA004611.1, TEA004618…
GO:0015137	MF	citrate transmembrane transporter activity	0.00729694	0.30602	2	TEA026960.1, TEA027978.1
GO:1901618	MF	organic hydroxy compound transmembrane transporter activity	0.00729694	0.30602	2	TEA016997.1, TEA019654.1
GO:0015166	MF	polyol transmembrane transporter activity	0.00729694	0.30602	2	TEA016997.1, TEA019654.1
GO:0015926	MF	glucosidase activity	0.00810722	0.327557	11	TEA000108.1, TEA004029.1, TEA004975.1, TEA016861.1, TEA024906.1, TEA025602.1, TEA027859.1, TEA029798.1, TEA030087.1, TEA030375.1, TEA032174.1
GO:0020037	MF	heme binding	0.00826982	0.327557	14	TEA001072.1, TEA006171.1, TEA008473.1, TEA009575.1, TEA013778.1, TEA014123.1, TEA015646.1, TEA018992.1, TEA023955.1, TEA024954.1, TEA026798.1, TEA027158.1, TEA027891.1, TEA033117.1
GO:0042910	MF	xenobiotic transmembrane transporter activity	0.00871557	0.337867	6	TEA002113.1, TEA003212.1, TEA012319.1, TEA012324.1, TEA026960.1, TEA027978.1
GO:0046872	MF	metal ion binding	0.00965205	0.355743	224	TEA000123.1, TEA000125.1, TEA000296.1, TEA000602.1, TEA000605.1, TEA000612.1, TEA000783.1, TEA000817.1, TEA001007.1, TEA001072.1, TEA001097.1, TEA001393.1, TEA001544.1, TEA001789.1, TEA001836.1, TEA002010.1, TEA002200.1, TEA002658.1, TEA002703.1, TEA002789.1, TEA002839.1, TEA003425.1, TEA003643.1, TEA003892.1, TEA003971.1, TEA004606.1, TEA004611.1, TEA004618.1, TEA004815.1, TEA004906.1, TEA004998…
GO:0004180	MF	carboxypeptidase activity	0.0100693	0.355743	12	TEA009664.1, TEA009668.1, TEA014649.1, TEA015220.1, TEA018021.1, TEA019947.1, TEA021975.1, TEA023432.1, TEA024180.1, TEA026643.1, TEA029303.1, TEA029700.1
GO:0004089	MF	carbonate dehydratase activity	0.010227	0.355743	3	TEA013076.1, TEA013984.1, TEA030435.1
GO:0008810	MF	cellulase activity	0.010227	0.355743	3	TEA001256.1, TEA017828.1, TEA018348.1
GO:0016829	MF	lyase activity	0.0103229	0.355743	45	TEA000909.1, TEA001069.1, TEA001836.1, TEA002514.1, TEA003425.1, TEA004606.1, TEA004665.1, TEA004812.1, TEA005465.1, TEA005552.1, TEA005879.1, TEA006130.1, TEA006198.1, TEA008109.1, TEA009091.1, TEA009852.1, TEA011501.1, TEA011847.1, TEA012219.1, TEA012307.1, TEA013076.1, TEA013203.1, TEA013422.1, TEA013964.1, TEA013984.1, TEA014166.1, TEA014989.1, TEA016193.1, TEA017752.1, TEA021504.1, TEA022392…
GO:0046906	MF	tetrapyrrole binding	0.0103482	0.355743	16	TEA001072.1, TEA006171.1, TEA008473.1, TEA009575.1, TEA013778.1, TEA014123.1, TEA015646.1, TEA018992.1, TEA021966.1, TEA023955.1, TEA024954.1, TEA026798.1, TEA027158.1, TEA027891.1, TEA030211.1, TEA033117.1
GO:0008194	MF	UDP-glycosyltransferase activity	0.0148595	0.483465	25	TEA002227.1, TEA002417.1, TEA002871.1, TEA003410.1, TEA004098.1, TEA004486.1, TEA004567.1, TEA005214.1, TEA008543.1, TEA010264.1, TEA010582.1, TEA010907.1, TEA011903.1, TEA012804.1, TEA016678.1, TEA018905.1, TEA020028.1, TEA021904.1, TEA023030.1, TEA023963.1, TEA024137.1, TEA027031.1, TEA030791.1, TEA031526.1, TEA032410.1
GO:0016413	MF	O-acetyltransferase activity	0.0167673	0.535965	3	TEA006226.1, TEA016707.1, TEA021028.1
GO:0046914	MF	transition metal ion binding	0.0198906	0.58773	135	TEA000123.1, TEA000125.1, TEA000296.1, TEA000602.1, TEA000605.1, TEA000817.1, TEA001072.1, TEA001544.1, TEA001789.1, TEA001836.1, TEA002658.1, TEA002839.1, TEA003643.1, TEA003892.1, TEA003971.1, TEA004611.1, TEA004618.1, TEA004906.1, TEA004998.1, TEA005401.1, TEA005465.1, TEA005694.1, TEA006141.1, TEA006171.1, TEA006286.1, TEA006307.1, TEA006711.1, TEA006926.1, TEA007068.1, TEA007219.1, TEA007337…
GO:0051015	MF	actin filament binding	0.0202897	0.58773	4	TEA001884.1, TEA001888.1, TEA013454.1, TEA021794.1
GO:0035885	MF	exochitinase activity	0.0206448	0.58773	2	TEA009345.1, TEA013798.1
GO:0008843	MF	endochitinase activity	0.0206448	0.58773	2	TEA009345.1, TEA013798.1
GO:0030597	MF	RNA glycosylase activity	0.0206448	0.58773	2	TEA005161.1, TEA005164.1
GO:0019203	MF	carbohydrate phosphatase activity	0.0227875	0.638751	7	TEA001097.1, TEA003316.1, TEA004706.1, TEA004931.1, TEA015637.1, TEA018404.1, TEA022449.1
GO:0015297	MF	antiporter activity	0.0243323	0.663898	10	TEA000438.1, TEA002113.1, TEA002689.1, TEA003212.1, TEA007112.1, TEA012319.1, TEA012324.1, TEA025916.1, TEA026960.1, TEA027978.1
GO:0009927	MF	histidine phosphotransfer kinase activity	0.0251421	0.663898	3	TEA005036.1, TEA012919.1, TEA013431.1
GO:0016813	MF	hydrolase activity, acting on carbon-nitrogen (but not peptide) bonds, in linear amidines	0.0251421	0.663898	3	TEA006368.1, TEA009085.1, TEA023310.1
GO:0003843	MF	1,3-beta-D-glucan synthase activity	0.0251421	0.663898	3	TEA002871.1, TEA004567.1, TEA021904.1
GO:0016671	MF	oxidoreductase activity, acting on a sulfur group of donors, disulfide as acceptor	0.0283623	0.738229	6	TEA001158.1, TEA001439.1, TEA005399.1, TEA006218.1, TEA006969.1, TEA014576.1
GO:0030599	MF	pectinesterase activity	0.0353553	0.853958	3	TEA004576.1, TEA004581.1, TEA013340.1
GO:0045330	MF	aspartyl esterase activity	0.0353553	0.853958	3	TEA004576.1, TEA004581.1, TEA013340.1
GO:0008422	MF	beta-glucosidase activity	0.0386645	0.853958	6	TEA000108.1, TEA025602.1, TEA027859.1, TEA029798.1, TEA030375.1, TEA032174.1
GO:0008574	MF	ATP-dependent microtubule motor activity, plus-end-directed	0.0389569	0.853958	2	TEA010276.1, TEA033195.1
GO:0008199	MF	ferric iron binding	0.0389569	0.853958	2	TEA016447.1, TEA032713.1
GO:0004556	MF	alpha-amylase activity	0.0389569	0.853958	2	TEA006178.1, TEA010525.1
GO:0004322	MF	ferroxidase activity	0.0389569	0.853958	2	TEA016447.1, TEA032713.1
GO:0004084	MF	branched-chain-amino-acid transaminase activity	0.0389569	0.853958	2	TEA001698.1, TEA021456.1
GO:1990939	MF	ATP-dependent microtubule motor activity	0.0389569	0.853958	2	TEA010276.1, TEA033195.1
GO:0070300	MF	phosphatidic acid binding	0.0389569	0.853958	2	TEA010943.1, TEA013454.1
GO:0016724	MF	oxidoreductase activity, oxidizing metal ions, oxygen as acceptor	0.0389569	0.853958	2	TEA016447.1, TEA032713.1
GO:0016209	MF	antioxidant activity	0.0393702	0.853958	18	TEA001789.1, TEA005465.1, TEA006141.1, TEA006171.1, TEA008472.1, TEA008473.1, TEA013778.1, TEA014123.1, TEA014809.1, TEA014821.1, TEA018992.1, TEA026798.1, TEA027158.1, TEA027321.1, TEA028180.1, TEA028943.1, TEA028947.1, TEA029453.1
GO:0005200	MF	structural constituent of cytoskeleton	0.0420743	0.871129	4	TEA007644.1, TEA008342.1, TEA015420.1, TEA021795.1
GO:0080044	MF	quercetin 7-O-glucosyltransferase activity	0.0420743	0.871129	4	TEA002227.1, TEA016678.1, TEA023030.1, TEA031526.1
GO:0080043	MF	quercetin 3-O-glucosyltransferase activity	0.0420743	0.871129	4	TEA002227.1, TEA016678.1, TEA023030.1, TEA031526.1
GO:0016778	MF	diphosphotransferase activity	0.0473655	0.898775	3	TEA017505.1, TEA018438.1, TEA028149.1
GO:0016837	MF	carbon-oxygen lyase activity, acting on polysaccharides	0.0473655	0.898775	3	TEA003425.1, TEA005879.1, TEA013422.1
GO:0015294	MF	solute:cation symporter activity	0.0489989	0.898775	5	TEA001525.1, TEA014290.1, TEA014586.1, TEA016997.1, TEA023141.1
GO:0016747	MF	transferase activity, transferring acyl groups other than amino-acyl groups	0.0496016	0.898775	33	TEA000502.1, TEA003038.1, TEA005469.1, TEA005835.1, TEA006226.1, TEA006526.1, TEA007052.1, TEA007294.1, TEA008441.1, TEA009664.1, TEA012633.1, TEA012989.1, TEA013358.1, TEA014739.1, TEA016707.1, TEA016936.1, TEA018045.1, TEA021028.1, TEA023651.1, TEA024566.1, TEA024615.1, TEA025747.1, TEA026643.1, TEA026737.1, TEA027258.1, TEA027913.1, TEA029332.1, TEA029425.1, TEA030004.1, TEA030986.1, TEA033299…
