# Supplementary material for: Transcriptional analysis reveals key insights into seasonal induced anthocyanin degradation and leaf color transition in purple tea (Camellia sinensis (L.) O. Kuntze)
Source: Sci Rep. 2021 Jan 13;11:1244. doi: 10.1038/s41598-020-80437-4 (PMC7806957; doi:10.1038/s41598-020-80437-4)
Supplement: Supplementary file 1 — Supplementary Information [file 41598_2020_80437_MOESM1_ESM.zip › Supplementary Materials/Supplementary Table S1.xlsx]

## Sheet: Sequencing output
Original Research Article
Transcriptional analysis reveals key insights into seasonal induced anthocyanin degradation and leaf color transition in purple tea (Camellia sinensis L. O Kuntze)
Tony Maritim1, 2, 3, Mamta Masand1,2, Romit Seth2, Ram Kumar Sharma1,2*
1Department of Biotechnology, CSIR-Institute of Himalayan Bioresource Technology, P.O. Box No. 6, Palampur (HP), 176061, India, 22Academy of Scientific and Innovative Research(AcSIR), CSIR-HRDC Campus, Ghaziabad, Uttar Pradesh- 201 002, India, 3Tea Breeding and Genetic Improvement Division, KALRO-Tea Research Institute, P.O. Box 820-20200, Kericho, Kenya
Supplementary Table S1: Summary statistics of sequencing and filtering output
	S1_RP	S2_GP	S3_G
Raw reads	154139240	138637440	187144508
Filtered reads	135715242	120114232	156919004
Q20 (%)	96.47	95.75	93.62
Q30 (%)	88.05	86.64	83.85
CSS genome mapping	0.884	0.875	0.864
Assembled transcripts	71349
Total bases	108032675
N50	1965bp
Average transcript length	1514.14bp
GC content (%)	0.4299
