# Supplementary material for: Transcriptional analysis reveals key insights into seasonal induced anthocyanin degradation and leaf color transition in purple tea (Camellia sinensis (L.) O. Kuntze)
Source: Sci Rep. 2021 Jan 13;11:1244. doi: 10.1038/s41598-020-80437-4 (PMC7806957; doi:10.1038/s41598-020-80437-4)
Supplement: Supplementary file 1 — Supplementary Information [file 41598_2020_80437_MOESM1_ESM.zip › Supplementary Materials/Supplementary Table S3.xlsx]

## Sheet: Sheet1
Original Research Article
Transcriptional analysis reveals key insights into seasonal induced anthocyanin degradation and leaf color transition in purple tea (Camellia sinensis L. O Kuntze) Transcriptional and metabolite analysis reveal key insights into seasonal induced anthocyanin degradation and leaf color transition in purple tea (Camellia sinensis (L) O. Kuntze)
Tony Maritim1, 2, 3, Mamta Masand1,2, Romit Seth2, Ram Kumar Sharma1,2*
1Department of Biotechnology, CSIR-Institute of Himalayan Bioresource Technology, P.O. Box No. 6, Palampur (HP), 176061, India, 2Academy of Scientific and Innovative Research(AcSIR), CSIR-HRDC Campus, Ghaziabad, Uttar Pradesh- 201 002, India, 3Tea Breeding and Genetic Improvement Division, KALRO-Tea Research Institute, P.O. Box 820-20200, Kericho, Kenya
Supplementary Table S3: KEGG enrichment pathways
Comparison	Pathway_ID	Pathway_Name	No. of DEGs	P-value	FDR
S1_RP vs. S2_GP	map04075	Plant hormone signal transduction	16	1.93e-05	0.00571
	map04016	MAPK signaling pathway - plant	15	8.49e-05	0.00837
	map04626	Plant-pathogen interaction	15	2.23e-05	0.0033
	map00500	Starch and sucrose metabolism	10	0.00437	0.0925
	map00940	Phenylpropanoid biosynthesis	8	0.00149	0.055
	map00053	Ascorbate and aldarate metabolism	8	0.0004	0.0237
	map00040	Pentose and glucuronate interconversions	8	0.000236	0.0175
	map00941	Flavonoid biosynthesis	7	0.0016	0.0526
	map00909	Sesquiterpenoid and triterpenoid biosynthesis	5	0.00107	0.0526
	map00943	Isoflavonoid biosynthesis	4	0.00265	0.0604
	map03040	Spliceosome	3	0.00129	0.0544
S1_RP vs. S3_G	map04110	Cell cycle	30	1.2e-05	0.000721
	map04111	Cell cycle - yeast	30	2.63e-06	0.000317
	map04075	Plant hormone signal transduction	29	1.67e-08	6.02e-06
	map04016	MAPK signaling pathway - plant	24	3.75e-05	0.00151
	map00500	Starch and sucrose metabolism	21	7.09e-06	0.000512
	map04626	Plant-pathogen interaction	20	0.000754	0.017
	map03030	DNA replication	18	0.000102	0.00367
	map00940	Phenylpropanoid biosynthesis	16	8e-07	0.000144
	map04712	Circadian rhythm - plant	14	0.00092	0.0185
	map03040	Spliceosome	13	0.00103	0.0186
	map03010	Ribosome	12	6.68e-06	0.000603
	map00052	Galactose metabolism	11	0.00101	0.0193
	map00941	Flavonoid biosynthesis	11	0.000469	0.0141
	map00480	Glutathione metabolism	10	0.00816	0.0776
	map00904	Diterpenoid biosynthesis	9	0.000197	0.00646
	map00380	Tryptophan metabolism	8	0.00806	0.0786
	map00460	Cyanoamino acid metabolism	8	0.00174	0.0274
	map00910	Nitrogen metabolism	8	0.00174	0.0262
	map00190	Oxidative phosphorylation	7	0.00271	0.0377
	map00073	"Cutin, suberine and wax biosynthesis"	7	0.0104	0.0964
	map00140	Steroid hormone biosynthesis	7	0.000548	0.0152
	map00909	Sesquiterpenoid and triterpenoid biosynthesis	6	0.00569	0.0663
	map03008	Ribosome biogenesis in eukaryotes	5	0.000734	0.0177
	map00908	Zeatin biosynthesis	5	0.00602	0.0639
	map03050	Proteasome	3	0.00804	0.0807
	map00195	Photosynthesis	2	0.00108	0.0177
	map00510	N-Glycan biosynthesis	2	0.00647	0.0668
S2_GP vs. S3_G	map04075	Plant hormone signal transduction	25	1.43e-05	0.00172
	map00500	Starch and sucrose metabolism	22	1.91e-06	0.000345
	map04016	MAPK signaling pathway - plant	21	0.00168	0.0551
	map00620	Pyruvate metabolism	16	0.00293	0.0661
	map03010	Ribosome	15	0.000103	0.00747
	map00940	Phenylpropanoid biosynthesis	14	6.98e-05	0.0063
	map00941	Flavonoid biosynthesis	10	0.003	0.0637
	map00040	Pentose and glucuronate interconversions	10	0.003	0.0601
	map00592	alpha-Linolenic acid metabolism	10	0.00148	0.0534
	map00904	Diterpenoid biosynthesis	9	0.000233	0.012
	map00460	Cyanoamino acid metabolism	8	0.00201	0.0605
	map00073	"Cutin, suberine and wax biosynthesis"	8	0.00201	0.0558
	map00909	Sesquiterpenoid and triterpenoid biosynthesis	6	0.00635	0.0996
	map00190	Oxidative phosphorylation	5	0.000166	0.00997
	map03015	mRNA surveillance pathway	4	0.000729	0.0292
	map03022	Basal transcription factors	2	0.00422	0.0801
	map00510	N-Glycan biosynthesis	2	0.00546	0.0985
