# Supplementary material for: Transcriptional analysis reveals key insights into seasonal induced anthocyanin degradation and leaf color transition in purple tea (Camellia sinensis (L.) O. Kuntze)
Source: Sci Rep. 2021 Jan 13;11:1244. doi: 10.1038/s41598-020-80437-4 (PMC7806957; doi:10.1038/s41598-020-80437-4)
Supplement: Supplementary file 1 — Supplementary Information [file 41598_2020_80437_MOESM1_ESM.zip › Supplementary Materials/Supplementary Table S4.xlsx]

## Sheet: Sheet1
Original Research Article
Transcriptional analysis reveal key insights into seasonal induced anthocyanin degradation and leaf color transition in purple tea (Camellia sinensis L. O Kuntze)
Tony Maritim1, 2, 3, Mamta Masand1,2, Romit Seth2, Ram Kumar Sharma1,2*
1Department of Biotechnology, CSIR-Institute of Himalayan Bioresource Technology, P.O. Box No. 6, Palampur (HP), 176061, India, 2Academy of Scientific and Innovative Research(AcSIR), CSIR-HRDC Campus, Ghaziabad, Uttar Pradesh- 201 002, India, 3Tea Breeding and Genetic Improvement Division, KALRO-Tea Research Institute, P.O. Box 820-20200, Kericho, Kenya
Supplementary Table S4: Differentially expressed genes related to anthocyanin biosynthesis and degradation
							Log10(FPKM)
Category	Gene_id	length	Scaffold	Genome location	Locus	Annotation	S1_RP	S2_GP	S3_G
Anthocyanin biosynthesis	TEA014166.1	603	Scaffold16737	2852-7063		AAO13347.1	0.650484	0.864846	0.234231
	TEA018045.1	1572	Scaffold25453	219558-226636	chr15	XP_010663724.1	1.24149	1.22241	0.747906
	TEA031627.1	1698	Scaffold566	2130447-2134547	chr2	XP_002265545.1	0.567405	0.456688	1.12535
	TEA010681.1	1653	Scaffold714	639611-644452	chr1	XP_011099557.1	1.55795	1.58789	1.17714
	TEA033515.1	1357	Scaffold1344	1366223-1392997	chr9	XP_007039214.1	-0.0369071	0.668869	0.109379
	TEA009737.1	1038	Scaffold2435	347946-353122	chr12	XP_004310153.1	-0.0135503	0.810965	0.486303
	TEA034016.1	962	Scaffold305	2225938-2228745	chr3	XP_002275563.1	-0.054211	0.515081	-0.116543
	TEA032730.1	1276	Scaffold1618	1281797-1288014	chr8	BAA84939.1	2.42733	2.37641	2.11599
	TEA023829.1	1059	Scaffold349	1768972-1773306	chr1	CBI19727.3	2.48345	2.49648	1.15204
	TEA030009.1	1094	Scaffold1313	2152041-2153524	chr13	CBI34465.3	2.22416	1.98432	1.60326
	TEA022960.1	1251	Scaffold1341	4830580-4834542	chr5	ADF43751.1	2.91875	2.61416	2.76967
	TEA029026.1	642	Scaffold8912	125500-129409	chr13	CBI34465.3	-1.19612	-1.14028	-0.356805
	TEA007645.1	3345	Scaffold3797	73161-76933	chr13	CBI34465.3	0.627892	0.786271	0.295138
	TEA008907.1	1683	Scaffold1440	836433-838116	chr4	XP_010045082.1	-0.446122	0.263896	0.135775
	TEA029495.1	1416	Scaffold3920	816849-818265	chr10	XP_002264323.1	-0.0701725	0.615605	-0.171302
	TEA008545.1	2014	Scaffold127	1123942-1126041	chr3	AGX93066.1	-0.281136	-0.0736678	0.313146
	TEA013438.1	1404	Scaffold2727	21705-23258	chr1	XP_008236496.1	2.09503	2.20323	0.727441
	TEA004486.1	1386	Scaffold1014	416195-418638	chr12	ALO19895.1	1.05466	1.23202	0.77432
	TEA002414.1	1332	Scaffold6022	192030-194347	chr8	BAO51834.1	0.771232	0.652459	-0.242852
	TEA002418.1	891	Scaffold6022	230591-232846	chr8	BAO51834.1	0.952715	1.19732	0.250501
ABC transporter	TEA002415.1	2319	Scaffold6022	449834-475339		XP_002277547.1	1.46354	1.47201	0.308605
	TEA005434.1	2165	Scaffold1830	609828-616217	chr6	XP_002270647.1	3.05948	2.99864	1.74725
	TEA011713.1	5013	Scaffold796	618939-627278	chr11	XP_007199676.1	1.85145	1.97356	1.35223
	TEA015812.1	5115	Scaffold2230	225615-296246	chr3	XP_007047972.1	1.28183	1.34794	0.20792
	TEA018867.1	4704	Scaffold327	1855985-1869035	chr14	XP_002281842.1	0.922748	0.813696	0.409169
	TEA022557.1	1935	Scaffold502	1771028-1772963	chr3	XP_012460121.1	1.54423	1.22644	0.215021
	TEA028274.1	5335	Scaffold1199	194134-223399	#N/A	XP_010677330.1	1.48172	1.32627	0.250418
	TEA028575.1	6217	Scaffold3556	152185-167506	chr4	XP_010259592.1	1.87108	1.95581	1.07126
	TEA001106.1	1757	Scaffold138	1772013-1777076	chr7	CDP10560.1	-0.0833287	0.413627	-1.01342
	TEA020190.1	4108	Scaffold1104	2724803-2773662	chr15	XP_010655084.1	0.211417	0.379599	-0.0880763
Glutathione S-transferase	TEA022693.1	462	Scaffold2279	516258-517538	chr14	XP_008389546.1	-0.0652183	1.86619	-0.306731
	TEA030217.1	963	Scaffold3855	188880-192391	chr14	XP_002270113.2	0.198473	1.43707	-0.101319
	TEA025571.1	1097	Scaffold3650	2409841-2413649	chr2	BAI40146.1	0.604937	0.700744	-0.0625222
	TEA010114.1	529	Scaffold52	1155541-1157352	chr11	XP_007050849.1	0.255125	0.889598	0.178758
	TEA025153.1	1110	Scaffold4472	342023-343524	chr9	XP_008226256.1	-0.113993	1.10016	0.505253
	TEA011287.1	1263	Scaffold7882	115984-117956	chr7	BAM14582.1	1.01576	1.12862	0.550401
	TEA023503.1	1387	Scaffold3462	1389056-1390888	chr15	XP_002532525.1	0.941522	1.49213	1.48704
Multidrug and toxic extrusion transporter	TEA027878.1	1939	Scaffold286	706691-717224	chr4	XP_008226477.1	0.708196	0.34804	-0.114161
	TEA012321.1	1662	Scaffold4579	1134186-1146556	chr7	AHI48504.1	0.767059	0.534751	0.25875
	TEA029204.1	1651	Scaffold1646	296722-303816	chr2	AHI48501.1	1.20579	1.33089	0.793303
	TEA033536.1	1440	Scaffold1344	1527886-1529792	chr9	XP_007039228.1	0.326233	0.347383	-0.583489
	TEA012319.1	1837	Scaffold4579	868384-887749	chr7	XP_002530955.1	1.50556	1.68472	0.879381
	TEA006173.1	2013	Scaffold4501	239025-245615	chr1	XP_002510329.1	1.71872	1.59221	1.15016
	TEA003212.1	2317	Scaffold4683	189631-205170	chr8	XP_012065355.1	0.733986	0.997235	0.586623
	TEA015273.1	1162	Scaffold409	1664183-1679367	chr5	XP_007026359.1	2.23797	2.30591	1.85482
	TEA012324.1	1925	Scaffold4579	999958-1044272	chr7	XP_010269383.1	0.896818	1.06502	0.636036
Anthocyanin degradation	TEA029025.1	1176	Scaffold869	1801701-1803152	chr1	XP_009775854.1	-1.06537	-0.28768	0.48436
	TEA018992.1	1804	Scaffold480	2527758-2530295	chr8	XP_002531135.1	0.0333514	0.888797	1.92354
	TEA014821.1	1291	Scaffold717	323959-328461	chr8	XP_010252386.1	0.57029	0.735629	1.84543
	TEA006313.1	1630	Scaffold2905	779706-790123	chr8	XP_011099203.1	-0.930869	-0.881514	0.315183
	TEA005827.1	1536	Scaffold303	166711-171590	chr6	XP_010063835.1	0.0687942	0.961228	2.60192
	TEA015011.1	1044	Scaffold313	598979-607422	chr10	XP_010063835.1	1.31612	1.4003	1.73928
	TEA000197.1	1297	Scaffold5107	117636-124025	chr3	XP_011083218.1	1.33493	1.67266	1.8018
	TEA022953.1	1448	Scaffold1341	1320954-1324692	chr5	ACT21094.1	2.20932	2.29239	2.7146
	TEA021445.1	996	Scaffold1504	1549399-1550395	chr3	XP_002280547.1	1.66675	1.85076	2.18246
	TEA026805.1	1294	Scaffold851	175520-178825	chr1	XP_010653358.1	0.681881	1.27154	1.28565
	TEA027576.1	1174	Scaffold171	1221162-1227017	chr8	XP_002525252.1	0.891375	1.49183	1.73347
	TEA028634.1	1212	Scaffold749	1646969-1648661	chr2	XP_012078787.1	-0.60405	0.277577	0.446007
	TEA029453.1	1287	Scaffold1051	984655-1008702	chr10	XP_009619447.1	0.656036	1.21206	1.79223
	TEA000123.1	2016	Scaffold4271	273223-276993	chr12	XP_011077639.1	0.859926	1.23173	1.61231
	TEA021420.1	2158	Scaffold1504	3004464-3010540	chr1	XP_009786393.1	1.17738	1.54435	1.93434
	TEA009203.1	2165	Scaffold4263	559040-563534	chr11	XP_011089492.1	0.217034	0.523373	1.21674
	TEA010318.1	2064	Scaffold2408	878468-885272	chr3	XP_009590412.1	0.603681	0.893555	1.65646
	TEA026594.1	2207	Scaffold737	1670823-1685228	chr9	XP_009628839.1	0.551609	1.02249	1.38891
	TEA004737.1	3501	Scaffold786	494001-519007	chr1	XP_003632204.1	0.656049	1.06063	1.30635
	TEA020596.1	1795	Scaffold98	2772930-2776659	chr1	XP_002276415.1	-0.526139	-0.105469	0.176332
	TEA032328.1	2166	Scaffold174	328930-332736	chr12	XP_003632636.1	0.0444496	0.506283	0.749406
	TEA017186.1	1419	Scaffold3561	267479-269804	chr10	XP_010063808.1	0.229784	-0.0332948	0.252166
	TEA031002.1	1003	Scaffold1299	940981-944805	chr10		0.529456	0.393624	0.627963
	TEA020236.1	1985	Scaffold599	544184-548437	chr1		0.162884	0.986699	0.908178
Ethylene signalling	TEA032226.1	862	Scaffold2423	851619-854432	chr14	ACL81480.3	1.26656	1.25955	1.48175
	TEA027254.1	1230	Scaffold1289	1168356-1188245	chr3	AID51423.1	1.12155	1.76049	2.03866
	TEA001604.1	1197	Scaffold257	6644383-6655018	chr8	XP_010663806.1	-0.405649	0.428243	0.519919
	TEA001398.1	1123	Scaffold236	838104-839387	chr15	XP_002517624.1	0.69672	1.673	1.78689
	TEA017521.1	2313	Scaffold2181	120836-126023	chr11	BAD11810.1	1.13169	1.31022	1.33082
	TEA021127.1	741	Scaffold8833	367088-367829	chr2	ADJ67431.1	0.45576	1.02235	1.69763
	TEA019792.1	1223	Scaffold3080	501519-504839	chr4	ADJ67435.1	1.07846	1.15494	1.52406
	TEA018615.1	582	Scaffold3982	912516-914964	chr14	XP_002285126.1	1.09042	1.30343	1.68071
	TEA018619.1	2294	Scaffold3982	909406-912473	chr14	XP_002285126.1	1.22354	1.54974	1.50772
	TEA020624.1	2131	Scaffold5447	589485-611467	chr8	XP_002270172.1	0.835952	1.03938	1.16852
	TEA016258.1	1983	Scaffold435	842881-854616	chr15	XP_002270172.1	0.627858	0.772597	0.778946
Auxin signalling	TEA013764.1	3296	Scaffold426	3905376-3909275	chr3	AGH32871.1	0.325836	0.20399	0.967999
	TEA009090.1	1915	Scaffold1979	128549-133505	chr9	XP_012459608.1	0.385007	0.478185	1.08401
	TEA013843.1	1251	Scaffold2753	582970-584790	chr11	XP_009589137.1	0.264062	0.721115	1.01816
	TEA030270.1	411	Scaffold4019	569048-569459	chr9	XP_002317621.2	0.555719	0.945852	1.61143
	TEA009684.1	1569	Scaffold1795	198733-218446	chr1	XP_010087762.1	-0.367807	0.0496521	0.782868
	TEA027307.1	1074	Scaffold2607	471401-474946	chr4	XP_002284133.1	0.464728	1.01323	1.75135
	TEA009160.1	357	Scaffold1816	3685036-3685393	chr6	XP_015581338.1	0.90069	1.09659	2.20602
	TEA007385.1	402	Scaffold401	1158697-1159099	chr9	XP_002266248.1	-0.012101	1.03524	1.37965
	TEA031296.1	1452	Scaffold640	1445655-1448468	chr7	KHN12183.1	1.47112	1.2241	1.77906
Abscisic signalling	TEA016225.1	624	Scaffold411	5386995-5387619	chr12	XP_010264535.1	0.714174	1.90075	1.31447
	TEA026592.1	660	Scaffold737	1514976-1515636	chr9	XP_006353422.1	-0.435439	1.15151	0.795454
	TEA016434.1	666	Scaffold685	864243-864909	chr1	XP_011046813.1	0.649967	1.95534	1.04978
	TEA029085.1	888	Scaffold106	1016662-1029632	chr14	XP_011081692.1	-0.213684	0.0606261	-1.50348
	TEA029597.1	1728	Scaffold944	290264-292586	chr11	XP_010253791.1	1.38333	1.39226	0.894731
	TEA002553.1	2406	Scaffold393	2335529-2353441	chr4	XP_010657270.1	1.43748	1.60205	1.12043
	TEA009344.1	1271	Scaffold237	693558-698817	chr2	XP_002283583.1	1.58519	1.73401	1.00307
	TEA021930.1	1778	Scaffold5484	304994-310171	chr12	XP_012085524.1	0.716426	0.951343	0.222024
