# Supplementary material for: Transcriptional analysis reveals key insights into seasonal induced anthocyanin degradation and leaf color transition in purple tea (Camellia sinensis (L.) O. Kuntze)
Source: Sci Rep. 2021 Jan 13;11:1244. doi: 10.1038/s41598-020-80437-4 (PMC7806957; doi:10.1038/s41598-020-80437-4)
Supplement: Supplementary file 1 — Supplementary Information [file 41598_2020_80437_MOESM1_ESM.zip › Supplementary Materials/Supplementary Table S5.xlsx]

## Sheet: TAC vs Absyn
Original Research Article
Transcriptional analysis reveals key insights into seasonal induced anthocyanin degradation and leaf color transition in purple tea (Camellia sinensis L. O Kuntze) Transcriptional and metabolite analysis reveal key insights into seasonal induced anthocyanin degradation and leaf color transition in purple tea (Camellia sinensis (L) O. Kuntze)
Tony Maritim1, 2, 3, Mamta Masand1,2, Romit Seth2, Ram Kumar Sharma1,2*
1Department of Biotechnology, CSIR-Institute of Himalayan Bioresource Technology, P.O. Box No. 6, Palampur (HP), 176061, India, 2Academy of Scientific and Innovative Research(AcSIR), CSIR-HRDC Campus, Ghaziabad, Uttar Pradesh- 201 002, India, 3Tea Breeding and Genetic Improvement Division, KALRO-Tea Research Institute, P.O. Box 820-20200, Kericho, Kenya
Correlations matrix between anthocyanin biosynthesis genes (Absyn), weather parameters and Total anthocyanin content (TAC)
%RH	0.4907
ANR	-0.0114	-0.8769
ANR_1	-0.0114	-0.8769	1
ANR_2	-0.0114	-0.8769	1	1
ANRa	0.9331	0.7713	-0.3703	-0.3703	-0.3703
AOGT	0.9928	0.5915	-0.131	-0.131	-0.131	0.9694
AOGT5	0.6198	0.9879	-0.7918	-0.7918	-0.7918	0.8606	0.7093
Av_C	0.9563	0.2146	0.2814	0.2814	0.2814	0.7872	0.9144	0.3633
DFR	0.9974*	0.4266	0.0608	0.0608	0.0608	0.9047	0.9816	0.5616	0.9749
Day_length_hrs	0.9853	0.6324	-0.1821	-0.1821	-0.1821	0.9808	0.9987*	0.7448	0.8923	0.9704
F3H	0.6168	0.9885	-0.7941	-0.7941	-0.7941	0.8586	0.7066	0.999**	0.3598	0.5584	0.7422
F3H_Like	0.5088	0.9998*	-0.8666	-0.8666	-0.8666	0.7844	0.6082	0.9909	0.2349	0.4454	0.6485	0.9914
PAL2	0.9072	0.8117	-0.431	-0.431	-0.431	0.9978*	0.9511	0.8924	0.7446	0.8745	0.9658	0.8907	0.8237
Precipitation_mm	0.6336	0.985	-0.7809	-0.7809	-0.7809	0.8694	0.7216	0.9998*	0.3797	0.5761	0.7565	0.9998*	0.9884	0.9002
TAC	0.6133	0.9892*	-0.7968	-0.7968	-0.7968	0.8563	0.7035	.999**	0.3556	0.5547	0.7393	0.9999**	0.992	0.8887	0.9997*
UGT74B4	0.9043	0.8158	-0.4373	-0.4373	-0.4373	0.9973*	0.9489	0.8955	0.7399	0.8711	0.9639	0.8938	0.8277	0.999**	0.9033	0.8918
UGT8511	0.9181	0.7958	-0.4067	-0.4067	-0.4067	0.9992*	0.959	0.88	0.7622	0.8872	0.9723	0.8782	0.8083	0.9996*	0.8883	0.8761	0.9994*
	4CL5	%RH	ANR	ANR_1	ANR_2	ANRa	AOGT	AOGT5	Av_C	DFR	Day_length_hrs	F3H	F3H_Like	PAL2	Precipitation_mm	TAC	UGT74B4

## Sheet: TAC vs Transporters
Original Research Article
Transcriptional analysis reveals key insights into seasonal induced anthocyanin degradation and leaf color transition in purple tea (Camellia sinensis L. O Kuntze) Transcriptional and metabolite analysis reveal key insights into seasonal induced anthocyanin degradation and leaf color transition in purple tea (Camellia sinensis (L) O. Kuntze)
Tony Maritim1, 2, 3, Mamta Masand1,2, Romit Seth2, Ram Kumar Sharma1,2*
1Department of Biotechnology, CSIR-Institute of Himalayan Bioresource Technology, P.O. Box No. 6, Palampur (HP), 176061, India, 2Academy of Scientific and Innovative Research(AcSIR), CSIR-HRDC Campus, Ghaziabad, Uttar Pradesh- 201 002, India, 3Tea Breeding and Genetic Improvement Division, KALRO-Tea Research Institute, P.O. Box 820-20200, Kericho, Kenya
Supplementary Table S6: Correlations matrix between Transporters, weather parameters and Total anthocyanin content (TAC)
%RH
ABC	0.5271
ABC_1	0.9219	0.8153
ABC_C4	0.6702	0.984	0.9055
ABC_C13	0.7968	0.9335	0.9687	0.9825
ABC_C4_1	0.5709	0.9986*	0.8444	0.992	0.951
Av_C	0.2146	0.9431	0.5763	0.8687	0.7611	0.9244
DETOX21	0.7332	0.9644	0.9394	0.9961	0.9951	0.9769	0.8215
Day_length_hrs	0.6324	0.9916	0.8832	0.9988*	0.9719	0.997*	0.8923	0.9904
Detox21	0.8137	0.9229	0.9754	0.9768	0.9996*	0.9418	0.7423	0.9919	0.9649
Detox_family_3	0.5881	0.9973	0.8556	0.9944	0.9573	0.9998*	0.9161	0.9812	0.9984*	0.9487
GST_PHI8	0.9886	0.6492	0.9697	0.7744	0.8788	0.6881	0.3593	0.8273	0.7419	0.892	0.7033
GST_U10	0.9907	0.6376	0.9659	0.7648	0.8715	0.677	0.3451	0.8187	0.7317	0.8851	0.6924	0.9999**
GST_U17	0.9935	0.6208	0.9601	0.7506	0.8606	0.6609	0.3247	0.8061	0.7167	0.8748	0.6766	0.9993*	0.9998*
GSTa	0.661	0.9861	0.9002	0.9999	0.9801	0.9934*	0.8747	0.9949	0.9993*	0.974	0.9956	0.7666	0.7568	0.7424
MATE	0.695	0.9774	0.9193	0.9994	0.9882	0.9871	0.8514	0.9985*	0.9965	0.9835	0.9903	0.7954	0.7861	0.7726	0.9989*
MATE3	0.936	0.7926	0.9993*	0.8886	0.9585	0.8234	0.5447	0.9257	0.8646	0.9663	0.8352	0.9783	0.9751	0.9701	0.8829	0.9036
Precipitation_mm	0.985	0.6657	0.9749	0.7881	0.8891	0.7039	0.3797	0.8394	0.7565	0.9017	0.7187	0.9998*	0.9993*	0.9983*	0.7805	0.8085	0.9827
TAC	0.9892	0.6462	0.9688	0.7719	0.8769	0.6852	0.3556	0.8251	0.7393	0.8902	0.7005	0.9998**	0.9999**	0.9995*	0.764	0.793	0.9775	0.9997*
	%RH	ABC	ABC_1	ABC_C4	ABC_C13	ABC_C4_1	Av_C	DETOX21	Day_length_hrs	Detox21	Detox_family_3	GST_PHI8	GST_U10	GST_U17	GSTa	MATE	MATE3	Precipitation_mm

## Sheet: TAC vs key DE TFs
Original Research Article
Transcriptional analysis reveals key insights into seasonal induced anthocyanin degradation and leaf color transition in purple tea (Camellia sinensis L. O Kuntze)
Tony Maritim1, 2, 3, Mamta Masand1,2, Romit Seth2, Ram Kumar Sharma1,2*
1Department of Biotechnology, CSIR-Institute of Himalayan Bioresource Technology, P.O. Box No. 6, Palampur (HP), 176061, India, 2Academy of Scientific and Innovative Research(AcSIR), CSIR-HRDC Campus, Ghaziabad, Uttar Pradesh- 201 002, India, 3Tea Breeding and Genetic Improvement Division, KALRO-Tea Research Institute, P.O. Box 820-20200, Kericho, Kenya
Supplementary Table S6: Two sided test for correlation between Transcription factors and Total anthocyanin content (TAC)
%RH
Av. C	0.2146
C2C2dof2	0.6945	0.8517
Day length hrs	0.6324	0.8923	0.9965
Dof2	0.6512	0.8809	0.9983	0.9997
HMG6	0.4858	0.958	0.9663	0.9843	0.9797
HMG7	0.6274	0.8952	0.996	1	0.9995	0.9854
MYB	-0.135	-0.9967	-0.8066	-0.8529	-0.8398	-0.9316	-0.8562
MYB17	0.4776	0.9606	0.9638	0.9826	0.9778	1	0.9838	-0.935
MYB34_like	-0.6558	-0.8781	-0.9986	-0.9995	-1	-0.9785	-0.9993	0.8365	-0.9765
MYB36	0.7166	0.835	0.9995	0.9935	0.996	0.9578	0.9927	-0.7878	0.955	-0.9965
MYB46	-0.542	-0.9371	-0.9811	-0.9938	-0.9907	-0.9979	-0.9944	0.9059	-0.9972	0.9899	-0.9745
MYB52	-0.4698	-0.963	-0.9614	-0.9809	-0.9759	-0.9998	-0.9822	0.9381	-1	0.9745	-0.9524	0.9965
MYB61	0.1993	-0.9144	-0.5666	-0.6331	-0.6138	-0.7597	-0.638	0.9441	-0.7658	0.6091	-0.5406	0.7155	0.7714
MYB106	0.5704	0.9246	0.9871	0.997	0.9948	0.995	0.9975	-0.8908	0.9941	-0.9941	0.9816	-0.9994	-0.9931	-0.6912
MYB108	0.9592	0.4821	0.8697	0.8257	0.8393	0.7132	0.8221	-0.4097	0.7066	-0.8425	0.8846	-0.7575	-0.7003	-0.086	0.7794
MYB306	0.4558	0.9671	0.957	0.9777	0.9723	0.9994	0.9791	-0.9434	0.9997	-0.9709	0.9474	-0.9951	-0.9999	-0.7814	0.9911	0.6889
MYB4_like	-0.9206	-0.579	-0.9204	-0.8847	-0.8959	-0.7886	-0.8817	0.5112	-0.7828	0.8986	-0.9321	0.8272	0.7773	0.1993	-0.8459	-0.9935	-0.7673
MYB6like	0.8567	0.6877	0.9661	0.9414	0.9494	0.8671	0.9392	-0.6268	0.8624	-0.9512	0.9737	-0.8978	-0.8579	-0.3348	0.9123	0.9676	0.8496	-0.9901
MYB73	0.9149	-0.198	0.3449	0.2658	0.2894	0.0915	0.2597	0.2766	0.0822	-0.2952	0.374	-0.1565	-0.0734	0.578	0.1902	0.7633	0.0577	-0.6845	0.5755
MYB85	-0.3201	-0.994	-0.904	-0.9363	-0.9274	-0.9836	-0.9386	0.9819	-0.9852	0.9252	-0.8902	0.9697	0.9867	0.8646	-0.9608	-0.575	-0.9892	0.6647	-0.763	0.0896
MYB85	-0.0562	-0.9872	-0.7574	-0.809	-0.7943	-0.9	-0.8127	0.9969	-0.904	0.7906	-0.7366	0.8695	0.9078	0.9672	-0.8522	-0.3363	-0.9143	0.4417	-0.5632	0.3517	0.9639
MYB86	-0.0872	-0.9917	-0.7773	-0.8268	-0.8128	-0.9131	-0.8304	0.9988	-0.9169	0.8093	-0.7573	0.8845	0.9204	0.9588	-0.868	-0.3654	-0.9264	0.4694	-0.5886	0.3224	0.9717	0.9995
MYB94	0.4372	0.9722	0.9507	0.9732	0.9672	0.9985	0.9746	-0.9501	0.999	-0.9657	0.9406	-0.9928	-0.9993	-0.7942	0.9881	0.6737	0.9998	-0.7538	0.8385	0.0369	-0.992	-0.9225	-0.9341
NAC4	0.9618	-0.0608	0.4712	0.3963	0.4188	0.2281	0.3905	0.1413	0.219	-0.4242	0.4985	-0.2914	-0.2104	0.4598	0.3239	0.8452	0.1949	-0.7786	0.6829	0.9904	-0.0487	0.2191	0.1887	0.1745
NAC35	0.9998	0.1973	0.6817	0.6186	0.6378	0.4703	0.6136	-0.1174	0.462	-0.6424	0.7042	-0.5271	-0.4542	0.2166	0.5558	0.954	0.44	-0.9135	0.8474	0.9219	-0.3034	-0.0386	-0.0696	0.4213	0.9665
NAC90	0.4668	0.9639	0.9605	0.9803	0.9751	0.9998	0.9815	-0.9393	0.9999	-0.9738	0.9513	-0.9962	-1	-0.7736	0.9926	0.6978	0.9999	-0.7751	0.8561	0.07	-0.9873	-0.9092	-0.9217	0.9995	0.207	0.4511
Precipitation	0.985	0.3797	0.8081	0.7565	0.7723	0.6292	0.7523	-0.3037	0.6219	-0.7761	0.8261	-0.6787	-0.615	0.0274	0.7034	0.9936	0.6024	-0.9741	0.9328	0.8316	-0.4787	-0.2275	-0.2576	0.5857	0.9003	0.9818	0.6122
SBP1	0.7133	0.8376	0.9996	0.994	0.9964	0.9591	0.9933	-0.7907	0.9564	-0.9969	1	-0.9756	-0.9538	-0.5446	0.9825	0.8824	0.9489	-0.9304	0.9726	0.3696	-0.8923	-0.7398	-0.7604	0.9422	0.4944	0.7008	0.9528	0.8234
TAC	0.9892	0.3556	0.7926	0.7393	0.7556	0.6088	0.735	-0.279	0.6014	-0.7595	0.8112	-0.6595	-0.5943	0.0533	0.6848	0.9903	0.5815	-0.9679	0.9231	0.8457	-0.4558	-0.2022	-0.2325	0.5645	0.9113	0.9864	0.5915	0.9997	0.8085
WRKY	0.937	0.5422	0.9021	0.8631	0.8753	0.7605	0.8599	-0.4725	0.7544	-0.8782	0.9151	-0.8014	-0.7485	-0.1555	0.8213	0.9975	0.738	-0.999	0.9829	0.7163	-0.6309	-0.4014	-0.4296	0.7238	0.8057	0.9307	0.7462	0.9832	0.9132	0.9781
WRKY4	0.8686	0.6703	0.9597	0.9331	0.9417	0.855	0.9308	-0.6081	0.8501	-0.9437	0.968	-0.8871	-0.8455	-0.3124	0.9024	0.9733	0.8369	-0.9932	0.9997	0.5947	-0.7475	-0.5435	-0.5693	0.8254	0.6999	0.8598	0.8436	0.941	0.9668	0.932	0.987
WRKY7	0.5253	0.9438	0.977	0.9914	0.9878	0.999	0.9922	-0.914	0.9985	-0.9869	0.9699	-0.9998	-0.998	-0.7292	0.9985	0.7445	0.9968	-0.8159	0.8889	0.137	-0.9743	-0.8791	-0.8935	0.995	0.2724	0.5102	0.9977	0.6641	0.9711	0.6445	0.7894	0.8779
WRKY9	-0.5184	-0.9465	-0.9753	-0.9903	-0.9865	-0.9993	-0.9911	0.9173	-0.9989	0.9855	-0.9679	0.9996	0.9984	0.7347	-0.9981	-0.7391	-0.9974	0.8112	-0.8852	-0.129	0.9761	0.8829	0.8971	-0.9957	-0.2646	-0.5032	-0.9982	-0.658	-0.9691	-0.6383	-0.7844	-0.874	-1
WRKY22	-0.2315	-0.9998	-0.8607	-0.9	-0.889	-0.9628	-0.9028	0.9952	-0.9653	0.8863	-0.8444	0.943	0.9676	0.9072	-0.9311	-0.4972	-0.9714	0.5931	-0.7002	0.1809	0.9958	0.9843	0.9893	-0.9761	0.0435	-0.2143	-0.9684	-0.3958	-0.847	-0.3718	-0.5567	-0.6831	-0.9494	0.9519
WRKY30	0.9982	0.1548	0.6495	0.5841	0.6039	0.4318	0.5789	-0.0745	0.4233	-0.6087	0.6729	-0.4899	-0.4153	0.2585	0.5194	0.9402	0.4009	-0.8951	0.8237	0.9377	-0.262	0.0046	-0.0265	0.3818	0.9767	0.9991	0.4121	0.9727	0.6694	0.9784	0.9141	0.8369	0.4726	-0.4654	-0.172
WRKY30	0.5785	0.9208	0.9886	0.9977	0.9957	0.994	0.9981	-0.8863	0.9929	-0.9952	0.9835	-0.999	-0.9918	-0.684	1	0.7856	0.9897	-0.8512	0.9164	0.2	-0.9579	-0.8469	-0.863	0.9865	0.3333	0.564	0.9914	0.7105	0.9843	0.692	0.827	0.9066	0.998	-0.9974	-0.9275	0.5279
WRKY31	-0.9986	-0.1618	-0.6549	-0.5899	-0.6096	-0.4382	-0.5848	0.0816	-0.4298	0.6143	-0.6782	0.4961	0.4218	-0.2516	-0.5255	-0.9426	-0.4074	0.8983	-0.8278	-0.9352	0.2689	0.0026	0.0336	-0.3884	-0.9751	-0.9994	-0.4186	-0.9744	-0.6747	-0.9799	-0.9169	-0.8408	-0.4789	0.4717	0.179	-1	-0.5339
WRKY33	-0.5303	0.7142	0.2416	0.3214	0.298	0.4834	0.3274	-0.7685	0.4916	-0.2922	0.2112	-0.425	-0.4992	-0.9365	0.3939	-0.2689	0.5129	0.1571	-0.017	-0.8275	-0.6334	-0.8166	-0.7983	0.5306	-0.7421	-0.5452	0.5022	-0.3763	0.2159	-0.4001	-0.2009	-0.0406	0.4428	-0.4501	-0.702	-0.5809	0.3847	0.5751
WRKY40	0.8624	-0.3095	0.2346	0.1531	0.1774	-0.0236	0.1468	0.3853	-0.033	-0.1833	0.2648	-0.0419	0.0418	0.668	0.076	0.6839	-0.0576	-0.5961	0.4776	0.9934	0.2036	0.457	0.4292	-0.0783	0.968	0.8712	-0.0453	0.7622	0.2603	0.7787	0.6312	0.4982	0.0221	-0.014	0.2929	0.8915	0.0859	-0.8883	-0.8866
WRKY65	0.9949	0.1147	0.6182	0.5509	0.5712	0.395	0.5455	-0.0341	0.3863	-0.5761	0.6425	-0.4543	-0.3782	0.2973	0.4844	0.9257	0.3635	-0.8764	0.8002	0.951	-0.2228	0.045	0.0139	0.3441	0.9846	0.9965	0.375	0.9626	0.6388	0.9693	0.8969	0.8141	0.4366	-0.4293	-0.132	0.9992	0.4931	-0.9989	-0.6133	0.9091
WRKY	0.8122	-0.3956	0.1443	0.0616	0.0862	-0.1154	0.0553	0.4685	-0.1247	-0.0921	0.1751	0.0502	0.1335	0.7336	-0.016	0.614	-0.1491	-0.5198	0.3948	0.9786	0.2927	0.5369	0.5104	-0.1696	0.9408	0.8223	-0.1369	0.6994	0.1704	0.7177	0.5572	0.4164	-0.0699	0.078	0.3795	0.8461	-0.0061	-0.8423	-0.9254	0.9958	0.867
bHLH22	1	0.2226	0.7004	0.6387	0.6575	0.4929	0.6338	-0.1431	0.4848	-0.662	0.7223	-0.5489	-0.4771	0.1912	0.5771	0.9615	0.4631	-0.9237	0.8609	0.9115	-0.3279	-0.0644	-0.0954	0.4446	0.9596	0.9997	0.474	0.9864	0.719	0.9903	0.9399	0.8727	0.5322	-0.5254	-0.2395	0.9976	0.5852	-0.9981	-0.5234	0.8582	0.994	0.8073
bHLH48	0.5154	0.9476	0.9745	0.9898	0.986	0.9994	0.9907	-0.9187	0.9991	-0.9849	0.967	-0.9995	-0.9986	-0.737	0.9979	0.7367	0.9977	-0.8092	0.8836	0.1256	-0.9768	-0.8846	-0.8986	0.996	0.2613	0.5002	0.9984	0.6554	0.9682	0.6356	0.7822	0.8723	0.9999	-1	-0.953	0.4624	0.9972	-0.4687	0.4532	0.0106	0.4262	-0.0814	0.5224
bHLH87	0.4567	0.9669	0.9573	0.978	0.9725	0.9995	0.9793	-0.9431	0.9997	-0.9711	0.9478	-0.9952	-0.9999	-0.7807	0.9912	0.6897	1	-0.7679	0.8502	0.0587	-0.989	-0.9139	-0.926	0.9998	0.1959	0.441	0.9999	0.6032	0.9493	0.5824	0.7387	0.8375	0.9969	-0.9975	-0.9712	0.4018	0.9899	-0.4083	0.512	-0.0566	0.3645	-0.1481	0.464	0.9977
bHLHsuper family	0.5565	0.9309	0.9843	0.9955	0.9929	0.9966	0.9961	-0.8983	0.9957	-0.9922	0.9783	-0.9998	-0.9949	-0.7032	0.9999	0.7688	0.9932	-0.8368	0.9054	0.1737	-0.9653	-0.8608	-0.8762	0.9905	0.308	0.5418	0.9945	0.6914	0.9793	0.6725	0.8117	0.8951	0.9993	-0.999	-0.9371	0.505	0.9996	-0.5112	0.4092	0.0593	0.4697	-0.0327	0.5634	0.9988	0.9933
bHLHsuper family	0.4108	0.9786	0.9413	0.966	0.9594	0.9965	0.9677	-0.9588	0.9972	-0.9577	0.9303	-0.9888	-0.9978	-0.8116	0.9832	0.6519	0.9988	-0.7342	0.8222	0.0077	-0.9953	-0.9334	-0.9441	0.9996	0.1456	0.3946	0.9981	0.5618	0.932	0.5402	0.7033	0.8085	0.9916	-0.9926	-0.9821	0.3546	0.9813	-0.3613	0.5551	-0.1074	0.3165	-0.1983	0.4182	0.993	0.9987	0.9861
bHLHsuper family	0.9556	0.4927	0.8756	0.8325	0.8459	0.7217	0.8289	-0.4208	0.7152	-0.849	0.8902	-0.7654	-0.709	-0.0981	0.787	0.9999	0.6977	-0.9948	0.9706	0.7554	-0.585	-0.3478	-0.3767	0.6827	0.8386	0.9503	0.7065	0.9921	0.8881	0.9885	0.9983	0.976	0.7526	-0.7472	-0.5078	0.936	0.7931	-0.9385	-0.2571	0.675	0.921	0.6043	0.958	0.7449	0.6985	0.7765	0.6611
bHLHsuper family	0.7835	0.7751	0.9912	0.9769	0.9818	0.9238	0.9755	-0.7215	0.9202	-0.9829	0.9949	-0.9469	-0.9167	-0.4528	0.9573	0.9272	0.9102	-0.964	0.9917	0.4659	-0.8396	-0.6645	-0.6874	0.9014	0.5836	0.7724	0.9153	0.8789	0.9944	0.8662	0.9512	0.9884	0.9403	-0.9375	-0.7859	0.7442	0.9601	-0.749	0.1113	0.361	0.7166	0.2737	0.7885	0.9363	0.9107	0.9523	0.8884	0.9317
mybrelated_3R1	0.6931	0.8528	1	0.9967	0.9984	0.9668	0.9962	-0.8078	0.9643	-0.9987	0.9995	-0.9814	-0.962	-0.5682	0.9874	0.8687	0.9575	-0.9196	0.9656	0.3431	-0.9048	-0.7587	-0.7785	0.9513	0.4695	0.6803	0.961	0.807	0.9996	0.7914	0.9012	0.9592	0.9774	-0.9757	-0.8617	0.648	0.9889	-0.6534	0.2435	0.2327	0.6167	0.1423	0.699	0.9749	0.9578	0.9846	0.9419	0.8747	0.991
	%RH	Av. C	C2C2dof2	Day length	Dof2	HMG6	HMG7	MYB	MYB17	MYB34_like	MYB36	MYB46	MYB52	MYB61	MYB106	MYB108	MYB306	MYB4	MYB6like	MYB73	MYB85	MYB85	MYB86	MYB94	NAC4	NAC35	NAC90	Precipitation	SBP1	TAC	WRKY	WRKY4	WRKY7	WRKY9	WRKY22	WRKY30	WRKY30	WRKY31	WRKY33	WRKY40	WRKY65	WRKY	bHLH22	bHLH48	bHLH87	bHLHsuper family	bHLHsuper family	bHLHsuper family	bHLHsuper family

## Sheet: TAC vs Phytohormone signalling 
Original Research Article
Transcriptional analysis reveals key insights into seasonal induced anthocyanin degradation and leaf color transition in purple tea (Camellia sinensis L. O Kuntze)
Tony Maritim1, 2, 3, Mamta Masand1,2, Romit Seth2, Ram Kumar Sharma1,2*
1Department of Biotechnology, CSIR-Institute of Himalayan Bioresource Technology, P.O. Box No. 6, Palampur (HP), 176061, India, 2Academy of Scientific and Innovative Research(AcSIR), CSIR-HRDC Campus, Ghaziabad, Uttar Pradesh- 201 002, India, 3Tea Breeding and Genetic Improvement Division, KALRO-Tea Research Institute, P.O. Box 820-20200, Kericho, Kenya
Supplementary Table S6: Two sided test for correlations between phytohormone signalling genes and Total anthocyanin content (TAC)
AIP2	-0.4501
AIP22	-0.7316	0.9381
AIP_X15	-0.755	0.9254	0.9994*
ARF10	-0.4563	0.999*	0.9405	0.928
AR_family_protein	-0.5171	0.9971*	0.9618	0.9517	0.997*6
AR_protein_IAA14_protein	-0.5153	0.9972*	0.9613	0.951	0.9977*	0.999*
AR_protein_IAA14_protein_SAUR32	-0.4256	0.9996*	0.9283	0.9147	0.9994*	0.9946	0.9948
AR_protein_IAA7_protein	-0.5024	0.9982*	0.957	0.9463	0.9986*	0.999*	0.9999**	0.9962
Av_C	0.2146	-0.9688	-0.8229	-0.8024	-0.967	-0.9469	-0.9476	-0.9752	-0.9523
Day_length_hrs	0.6324	-0.9764	-0.9908	-0.9854	-0.9779	-0.9901	-0.9898	-0.9701	-0.9875	0.8923
EBF1a	-0.5836	0.9878	0.9806	0.9731	0.9889	0.9968	0.9967	0.9832	0.9953	-0.9183	-0.9982*
EBF1b	-0.8188	0.8812	0.9904	0.9946	0.8844	0.9148	0.9139	0.868	0.9077	-0.7364	-0.9625	0.944
EBF1c	-0.9882	0.5817	0.8275	0.8466	0.5873	0.6423	0.6406	0.5593	0.629	-0.3618	-0.7437	0.7012	0.8971
EBF1d	-0.9984*	0.4011	0.6936	0.7184	0.4075	0.4701	0.4682	0.376	0.4549	-0.1614	-0.5896	0.5388	0.7865	0.9784
ERF2	-0.5365	0.9951	0.9678	0.9584	0.9957	0.999**	0.9997*	0.992	0.9992	-0.9394	-0.993	0.9984*	0.9237	0.6595	0.4901
ERF6	-0.4896	0.999*	0.9526	0.9414	0.9993	0.9995**	0.9996*	0.9974*	0.9999	-0.9567	-0.9851	0.9938	0.9015	0.6175	0.4417	0.9985*
ERF18	-0.779	0.9105	0.9974*	0.9993*	0.9134	0.9395	0.9388	0.8989	0.9335	-0.7795	-0.9783	0.9638	0.9978*	0.866	0.744	0.9471	0.9281
ERF114	-0.9503	0.7058	0.9075	0.9217	0.7107	0.758	0.7566	0.6863	0.7467	-0.5081	-0.8422	0.8075	0.9569	0.9868	0.932	0.7727	0.7368	0.9356
ERFWIN1	-0.9381	0.7316	0.9225	0.9354	0.7363	0.7816	0.7803	0.7127	0.7708	-0.5397	-0.8616	0.8288	0.967	0.9801	0.918	0.7956	0.7614	0.948	0.9993*
ERS1b	-0.9746	0.6387	0.8657	0.8827	0.644	0.6958	0.6942	0.6175	0.6833	-0.4279	-0.7899	0.7507	0.9266	0.9974	0.961	0.7119	0.6725	0.8997	0.9959	0.9918
ETR	-0.3822	0.9972*	0.9096	0.8945	0.9096	0.8945	0.9967*	0.9886	0.9889	0.9989*	-0.9575	0.9734	0.8434	0.5194	0.3316	0.9849	0.9929	0.8771	0.651	0.6787	0.5795
PPP2C_14	0.815	-0.8843	-0.9913	-0.9953	-0.9913	-0.9953	-0.888	-0.9174	-0.9166	-0.871	0.9643	-0.9462	-0.999**	-0.8942	-0.7825	-0.9262	-0.9043	-0.9982*	-0.955	-0.9653	-0.9241	-0.8469
PPP2C_25	0.4257	-0.9996	-0.9283	-0.9147	-0.9283	-0.9147	-0.999*	-0.9946	-0.9948	-0.999***	0.9702	-0.9832	-0.868	-0.5594	-0.3761	-0.992	-0.9974*	-0.899	-0.6864	-0.7128	-0.6176	-0.9989*	0.8713
PPP2C_34	0.6981	-0.9536	-0.9989	-0.9966	-0.9989*	-0.9966	-0.956	-0.9738	-0.9734	-0.945	0.9961*	-0.9888	-0.9826	-0.7996	-0.6583	-0.9788	-0.9661	-0.9928	-0.8864	-0.9029	-0.8407	-0.9285	0.9838	0.9451
PPP2C_52	0.7854	-0.9063	-0.9966	-0.9989	-0.9966*	-0.9989*	-0.909	-0.936	-0.9352	-0.894	0.9762	-0.961	-0.9984*	-0.871	-0.7507	-0.9437	-0.9243	-0.9999**	-0.9391	-0.9512	-0.9041	-0.8722	0.9988*	0.8945	0.9915
PYL2	0.7929	-0.901	-0.9955	-0.9982	-0.9955	-0.9982*	-0.904	-0.9316	-0.9308	-0.889	0.9734	-0.9575	-0.999*	-0.877	-0.7588	-0.9396	-0.9195	-0.9997*	-0.9433	-0.9549	-0.9093	-0.8661	0.9993*	0.8889	0.9898	0.9999*
PYL4_like	0.9467	-0.1386	-0.4731	-0.5037	-0.4731	-0.5037	-0.145	-0.214	-0.2119	-0.112	0.3493	-0.2911	-0.5903	-0.8862	-0.9628	-0.2362	-0.1828	-0.5357	-0.7994	-0.7765	-0.8505	-0.0643	0.585	0.1117	0.4303	0.5442	0.5545
PYL4a	0.9961*	-0.3699	-0.6688	-0.6945	-0.6688	-0.6945	-0.376	-0.4399	-0.438	-0.344	0.5619	-0.51	-0.7652	-0.9709	-0.9994*	-0.4603	-0.4111	-0.7209	-0.9192	-0.904	-0.9511	-0.2995	0.761	0.3445	0.6325	0.7279	0.7363	0.9714
PYL4b	0.9992*	-0.4848	-0.7578	-0.7802	-0.7578	-0.7802	-0.491	-0.5504	-0.5486	-0.461	0.6623	-0.615	-0.8407	-0.9934	-0.9956	-0.5692	-0.5235	-0.8031	-0.9618	-0.9509	-0.9826	-0.4182	0.8371	0.4609	0.7257	0.8091	0.8163	0.9334	0.9919
Precipitation_mm	0.985	-0.5973	-0.8381	-0.8567	-0.8381	-0.8567	-0.603	-0.6569	-0.6553	-0.575	0.7565	-0.7148	-0.9055	-0.9998*	-0.9743	-0.6739	-0.6326	-0.8754	-0.9897	-0.9837	-0.9986*	-0.5358	0.9027	0.5753	0.811	0.8803	0.8861	0.8771	0.9661	0.991
TAC	0.9892	-0.5763	-0.8237	-0.8431	-0.8237	-0.8431	-0.582	-0.6372	-0.6355	-0.554	0.7393	-0.6965	-0.8942	-0.999**	-0.9798	-0.6546	-0.6123	-0.8626	-0.9857	-0.9788	-0.9969*	-0.5137	0.8912	0.5539	0.7956	0.8677	0.8738	0.8892	0.9724	0.9942	0.9997*
	%RH	AIP2	AIP22	AIP_X15	ARF10	AR_family_protein	AR_protein_IAA14_protein	AR_protein_IAA14_protein_SAUR32_	AR_protein_IAA7_protein	Av_C	Day_length_hrs	EBF1a	EBF1b	EBF1c	EBF1d	ERF2	ERF6	ERF18	ERF114	ERFWIN1	ERS1b	ETR	PPP2C_14	PPP2C_25	PPP2C_34	PPP2C_52	PYL2	PYL4_like	PYL4a	PYL4b	Precipitation_mm

## Sheet: Absyn vs TF
Original Research Article
Transcriptional analysis reveals key insights into seasonal induced anthocyanin degradation and leaf color transition in purple tea (Camellia sinensis L. O Kuntze)
Tony Maritim1, 2, 3, Mamta Masand1,2, Romit Seth2, Ram Kumar Sharma1,2*
1Department of Biotechnology, CSIR-Institute of Himalayan Bioresource Technology, P.O. Box No. 6, Palampur (HP), 176061, India, 2Academy of Scientific and Innovative Research(AcSIR), CSIR-HRDC Campus, Ghaziabad, Uttar Pradesh- 201 002, India, 3Tea Breeding and Genetic Improvement Division, KALRO-Tea Research Institute, P.O. Box 820-20200, Kericho, Kenya
Supplementary Table S6: Two sided test for correlation between Transcription factors and anthocyanin biosynthesis genes (Absyn)
%4CL5
ANR	-0.0114
ANRa	0.9331	-0.3703
AOGT	0.9928	-0.131	0.9694
AOGT5	0.6198	-0.7918	0.8606	0.7093
DFR	0.9974	0.0608	0.9047	0.9816	0.5616
F3H	0.6168	-0.7941	0.8586	0.7066	1	0.5584
F3H_Like	0.5088	-0.8666	0.7844	0.6082	0.9909	0.4454	0.9914
GST_PHI8	0.6164	-0.7944	0.8584	0.7063	1	0.558	1	0.9915
GST_U10	0.6044	-0.8035	0.8505	0.6955	0.9998	0.5454	0.9999	0.9934	0.9999
GST_U17	0.587	-0.8162	0.8389	0.6797	0.9992	0.5271	0.9993	0.9956	0.9993	0.9998
GSTa	0.9782	-0.2189	0.9874	0.996	0.7693	0.9606	0.7669	0.6766	0.7666	0.7568	0.7424
HMG_B7	0.9344	-0.3667	1	0.9704	0.8586	0.9063	0.8567	0.782	0.8564	0.8485	0.8368	0.988
HMG_B8	0.9965	-0.0944	0.9597	0.9993	0.6828	0.988	0.68	0.5785	0.6796	0.6685	0.6522	0.992	0.9608
MYB6	0.7887	-0.6237	0.957	0.8566	0.9713	0.7423	0.9704	0.9306	0.9703	0.9665	0.9607	0.8992	0.9559	0.837
MYB106	0.9735	-0.2397	0.9906	0.9939	0.7828	0.9545	0.7805	0.6922	0.7801	0.7706	0.7566	0.9998	0.9911	0.9891	0.9084
MYB306	0.9993	-0.0497	0.9462	0.9967	0.6494	0.9939	0.6465	0.5414	0.6461	0.6345	0.6176	0.9854	0.9474	0.999	0.8116	0.9815
MYB_related	0.8819	-0.4814	0.9924	0.932	0.9165	0.8456	0.915	0.8546	0.9148	0.9086	0.8993	0.9606	0.992	0.918	0.9854	0.9663	0.8993
PAL2	0.9072	-0.431	0.9978	0.9511	0.8924	0.8745	0.8907	0.8237	0.8904	0.8835	0.8731	0.9748	0.9975	0.939	0.9741	0.9794	0.9227	0.9984
UGT74B4	0.9043	-0.4373	0.9973	0.9489	0.8955	0.8711	0.8938	0.8277	0.8936	0.8867	0.8765	0.9732	0.997	0.9366	0.9757	0.9779	0.9199	0.9988	1
UGT8511	0.9181	-0.4067	0.9992	0.959	0.88	0.8872	0.8782	0.8083	0.878	0.8706	0.8598	0.9804	0.9991	0.9479	0.9677	0.9844	0.9326	0.9965	0.9996	0.9994
WRKY	0.7726	-0.6436	0.9493	0.8431	0.9771	0.7248	0.9763	0.9397	0.9762	0.9728	0.9675	0.8877	0.9481	0.8227	0.9997	0.8973	0.7964	0.9807	0.968	0.9697	0.9609
WRKY7	0.9935	-0.1254	0.968	1	0.7053	0.9827	0.7026	0.6037	0.7022	0.6914	0.6755	0.9955	0.969	0.9995	0.8537	0.9932	0.9971	0.9299	0.9493	0.9471	0.9573	0.84
WRKY9	0.7563	-0.6628	0.941	0.8292	0.9822	0.7072	0.9814	0.948	0.9813	0.9783	0.9736	0.8757	0.9397	0.808	0.9987	0.8859	0.7808	0.9754	0.9613	0.9632	0.9536	0.9997	0.826
bHLH3	0.9584	-0.2964	0.9969	0.9857	0.818	0.9353	0.8158	0.7334	0.8155	0.8067	0.7937	0.9968	0.9972	0.9788	0.9314	0.9983	0.9686	0.9798	0.9896	0.9885	0.9931	0.9217	0.9847	0.9116
bHLH48	0.9929	-0.13	0.9692	1	0.7085	0.9818	0.7059	0.6074	0.7055	0.6947	0.679	0.9959	0.9701	0.9994	0.8561	0.9938	0.9967	0.9316	0.9507	0.9485	0.9587	0.8425	1	0.8286	0.9855
bHLH87	0.9989	-0.0587	0.949	0.9974	0.6562	0.9929	0.6533	0.549	0.6529	0.6414	0.6246	0.9869	0.9502	0.9994	0.8169	0.9832	1	0.9032	0.9261	0.9234	0.9358	0.8018	0.9978	0.7864	0.9708	0.9974
bHLH94	0.9916	0.1181	0.8787	0.969	0.513	0.9983	0.5097	0.3931	0.5093	0.4962	0.4773	0.9431	0.8805	0.9774	0.7025	0.9357	0.9859	0.8135	0.8451	0.8414	0.8591	0.6839	0.9703	0.6653	0.9134	0.9692	0.9844
myb_family_TF	-0.9651	-0.2507	-0.8064	-0.9269	-0.3928	-0.9815	-0.3893	-0.2658	-0.3888	-0.3749	-0.3547	-0.8897	-0.8087	-0.9401	-0.6003	-0.8797	-0.9544	-0.7278	-0.7655	-0.761	-0.7824	-0.5795	-0.929	-0.5588	-0.8503	-0.9273	-0.9517	-0.9909
	%4CL5	ANR	ANRa	AOGT	AOGT5	DFR	F3H	F3H_Like	GST_PHI8	GST_U10	GST_U17	GSTa	HMG_B7	HMG_B8	MYB6	MYB106	MYB306	MYB_related	PAL2	UGT74B4	UGT8511	WRKY	WRKY7	WRKY9	bHLH3	bHLH48	bHLH87	bHLH94

## Sheet: TAC vs ADE
Original Research Article
Transcriptional analysis reveals key insights into seasonal induced anthocyanin degradation and leaf color transition in purple tea (Camellia sinensis L. O Kuntze) Transcriptional and metabolite analysis reveal key insights into seasonal induced anthocyanin degradation and leaf color transition in purple tea (Camellia sinensis (L) O. Kuntze)
Tony Maritim1, 2, 3, Mamta Masand1,2, Romit Seth2, Ram Kumar Sharma1,2*
1Department of Biotechnology, CSIR-Institute of Himalayan Bioresource Technology, P.O. Box No. 6, Palampur (HP), 176061, India, 2Academy of Scientific and Innovative Research(AcSIR), CSIR-HRDC Campus, Ghaziabad, Uttar Pradesh- 201 002, India, 3Tea Breeding and Genetic Improvement Division, KALRO-Tea Research Institute, P.O. Box 820-20200, Kericho, Kenya
Supplementary Table S5: Correlations matrix between anthocyanin degrading genes, weather parameters and Total anthocyanin content (TAC)
%RH
Av_C	0.2146
Class_III_Prx	-0.4178	-0.977
Day_length_hrs	0.6324	0.8923	-0.968
Lac7	-0.7361	-0.8191	0.9225	-0.9898
Lac12	-0.6792	-0.8626	0.9506	-0.9981*	0.9968
Lac17	-0.7655	-0.7927	0.9044	-0.9825	0.999*	0.9922
Lac17a	-0.6444	-0.8852	0.964	-0.9999**	0.9919	0.9989*	0.9853
Lac4a	-0.6366	-0.8898	0.9666	-0.9999**	0.9906	0.9984*	0.9835	0.9999**
Precipitation_mm	0.985	0.3797	-0.5681	0.7565	-0.8417	-0.7956	-0.8649	-0.7665	-0.76
Prx12	-0.5081	-0.9502	0.9948	-0.9885	0.957	0.9772	0.9432	0.9861	0.9877	-0.649
Prx25	-0.8936	-0.6301	0.7811	-0.9128	0.9616	0.9364	0.9729	0.919	0.915	-0.9576	0.8406
Prx31	-0.5944	-0.913	0.979	-0.9988*	0.9819	0.9939	0.9724	0.998*	0.9986*	-0.7241	0.9947	0.8921
Prx47	-0.8737	-0.6625	0.8069	-0.9293	0.9724	0.9504	0.9818	0.935	0.9313	-0.9445	0.8629	0.9991*	0.9105
Prx64	-0.5717	-0.924	0.9843	-0.9971*	0.9762	0.9905	0.9656	0.9958	0.9967	-0.7046	0.9971*	0.8791	0.9996*	0.8986
Prx64b	-0.4798	-0.9599	0.9976**	-0.9831	0.9471	0.9698	0.9318	0.9801	0.9821	-0.6238	0.9995*	0.8225	0.9908	0.8459	0.9942
TAC	0.9892	0.3556	-0.5466	0.7393	-0.8275	-0.7796	-0.8517	-0.7496	-0.743	0.9997*	-0.6291	-0.9498	-0.706	-0.9357	-0.686	-0.6034
	%RH	Av_⁰C	Class_III_Prx	Day_length_hrs (Photoperiod)	Lac7	Lac12	Lac17	Lac17a	Lac4a	Precipitation_mm	Prx12	Prx25	Prx31	Prx47	Prx64	Prx64b	TAC
