# Supplementary material for: Transcriptional analysis reveals key insights into seasonal induced anthocyanin degradation and leaf color transition in purple tea (Camellia sinensis (L.) O. Kuntze)
Source: Sci Rep. 2021 Jan 13;11:1244. doi: 10.1038/s41598-020-80437-4 (PMC7806957; doi:10.1038/s41598-020-80437-4)
Supplement: Supplementary file 1 — Supplementary Information [file 41598_2020_80437_MOESM1_ESM.zip › Supplementary Materials/Supplementary Table S6.xlsx]

## Sheet: Sheet1
Original Research Article
Transcriptional analysis reveals key insights into seasonal induced anthocyanin degradation and leaf color transition in purple tea (Camellia sinensis L. O Kuntze) Transcriptional and metabolite analysis reveal key insights into seasonal induced anthocyanin degradation and leaf color transition in purple tea (Camellia sinensis (L) O. Kuntze)
Tony Maritim1, 2, 3, Mamta Masand2, Romit Seth2, Ram Kumar Sharma1,2*
1Department of Biotechnology, CSIR-Institute of Himalayan Bioresource Technology, P.O. Box No. 6, Palampur (HP), 176061, India, 2Academy of Scientific and Innovative Research(AcSIR), CSIR-HRDC Campus, Ghaziabad, Uttar Pradesh- 201 002, India, 3Tea Breeding and Genetic Improvement Division, KALRO-Tea Research Institute, P.O. Box 820-20200, Kericho, Kenya
Supplementary Table S6: Differentially expressed transcription factors
						Locus			log10 (FPKM)
TF family	TF name	Transcript Id	Gene Id	Annotatio Id	Scaffold	start	end	chr	S1_RP	S2_GP	S3_G
HMG	high mobility group B protein 7-like	TEA029925.1	TEA029925	XP_011070479.1	251	1596492	1598147	chr3	0.659146	0.855348	0.130565
	high mobility group B protein 6	TEA017944.1	TEA017944	XP_002273198.1	1745	709347	712752	chr7	1.68959	1.76279	1.05212
C2C2-Dof	cyclic dof factor 3-like	TEA017529.1	TEA017529	XP_002275127.1	2181	1379571	1383145	chr7	0.5807	0.751756	0.265688
	DNA binding with one finger 2	TEA014314.1	TEA014314	ALR87189.1	10148	294040	297554	chr8	1.38219	1.50353	1.09793
SBP	squamosa promoter-binding-like protein 1	TEA005067.1	TEA005067	XP_011011624.1	5	723186	729527	chr10	0.658212	0.860314	0.321969
	squamosa promoter-binding protein 1	TEA006820.1	TEA006820	XP_002275728.1	516	2061280	2063504	chr4	1.42441	0.638133	1.47397
WRKY	WRKY DNA-binding protein 9	TEA007721.1	TEA007721	XP_007041569.1	3229	1338533	1341058	chr6	-0.286053	0.205716	-0.772172
	WRKY super family protein	TEA007197.1	TEA007197	AFX83946.1	4127	255656	258674	chr7	-0.251048	0.774818	-0.0728535
	WRKY DNA-binding protein 30	TEA005213.1	TEA005213	AT5G24110.1	247	765402	771112	chr2	0.406893	1.19827	0.550334
	WRKY DNA-binding protein 70	TEA026188.1	TEA026188	AT3G56400.1	5204	634902	638900	chr12	2.03724	2.17119	1.54183
	WRKY DNA-binding protein 4	TEA028167.1	TEA028167	AT1G13960.1	4364	676452	681030	chr8	1.68107	1.99142	1.47447
	WRKY transcription factor 7	TEA006754.1	TEA006754	XP_002283219.1	2803	311149	318065	chr8	1.56126	1.62842	1.1807
	WRKY transcription factor 65	TEA023777.1	TEA023777	XP_002269267.1	2419	261944	263931	chr5	1.10529	1.59806	1.21391
	WRKY DNA-binding protein 33	TEA008318.1	TEA008318	AT2G38470.1	3081	783350	794873	chr12	-0.630857	0.0876182	0.0385566
	WRKY family transcription factor	TEA005142.1	TEA005142	AT1G62300.1	1857	601499	606108	chr9	0.00320626	0.607514	0.416616
	WRKY transcription factor 31	TEA005334.1	TEA005334	XP_012091314.1	779	366209	369493	chr5	-0.642862	0.0766623	-0.544227
	WRKY DNA-binding protein 40	TEA020191.1	TEA020191	AT1G80840.1	1104	2601384	2609578	chr15	0.00820402	0.831522	0.503962
	WRKY transcription factor 22-like	TEA027312.1	TEA027312	XP_010658402.1	2838	404247	405923	chr13	#NUM!	-0.22638	-1.19156
bHLH	bHLH137	TEA027511.1	TEA027511	XP_007038102.1	845	1635079	1642115	chr15	0.540886	0.737054	-0.562755
	bHLH87	TEA031802.1	TEA031802	XP_003632856.1	3952	887079	888324	chr15	0.95534	1.02095	0.0551489
	basic helix-loop-helix (bHLH) DNA-binding superfamily protein | Chr4:17414167-17415945	TEA022718.1	TEA022718	AT4G36930.1	3118	481366	485988	chr1	1.14249	1.30086	0.45373
	basic helix-loop-helix (bHLH) DNA-binding superfamily protein | Chr4:17414167-17415946	TEA000036.1	TEA000036	AT3G26744.4	1486	47413	54088	chr15	1.77399	1.78052	1.19951
	bHLH48	TEA003290.1	TEA003290	XP_002282897.1	622	1799926	1806240	chr12	1.48986	1.56868	0.998843
	basic helix-loop-helix (bHLH) DNA-binding superfamily protein | Chr4:17414167-17415945	TEA009785.1	TEA009785	AT3G26744.4	30	3279401	3284931	chr3	1.09009	1.51732	0.984109
	basic helix-loop-helix (bHLH) DNA-binding superfamily protein | Chr4:17414167-17415946	TEA025875.1	TEA025875	AT4G00050.1	460	820147	826715	chr15	1.14998	1.34347	0.930085
MYB	myb domain protein 94	TEA000749.1	TEA000749	AT3G47600.1	36	451145	453505	chr8	1.38834	1.42221	0.654152
	myb domain protein 108	TEA012423.1	TEA012423	AT3G06490.1	655	1321879	1323904	chr4	0.294559	0.790369	-0.180617
	myb-related protein 306	TEA014430.1	TEA014430	XP_002283575.1	41	1617938	1619963	chr3	1.78094	1.84123	0.938925
	myb domain protein 36	TEA018194.1	TEA018194	AT5G57620.1	1364	12238	14362	chr12	0.743765	1.0041	0.318276
	myb domain protein 73	TEA018997.1	TEA018997	AT4G37260.1	480	196280	197285	chr3	1.33886	1.8861	1.61348
	myb-related protein 330	TEA023057.1	TEA023057	XP_011001250.1	800	400169	402335	chr3	0.899039	1.18392	0.692431
	Myb domain protein 106	TEA023584.1	TEA023584	XP_007032600.1	497	1681815	1686936	chr8	1.88986	2.01494	1.39947
	myb-related protein 3R-1 isoform X2	TEA024836.1	TEA024836	XP_015573142.1	651	843969	852601	chr14	0.724636	0.995218	0.222532
	myb domain protein 17	TEA030893.1	TEA030893	AT3G61250.1	141	1400157	1407070	chr2	1.35941	1.43731	0.601037
	myb family transcription factor APL isoform X1	TEA030166.1	TEA030166	XP_010645092.1	97	130116	132737	chr9	0.797823	0.943023	1.31083
	MYB4-like	TEA025886.1	TEA025886	XP_010044170.1	460	106221	113841	chr3	1.26519	0.943277	1.39989
	MYB46	TEA030156.1	TEA030156	XP_002282821.1	2113	116307	119904	chr11	0.220354	0.121491	0.703884
	myb domain protein 86	TEA022787.1	TEA022787	AT5G26660.1	1059	1946207	1948119	chr8	0.108081	0.403939	1.01347
	myb domain protein 85	TEA014701.1	TEA014701	AT4G22680.1	3862	402737	407604	chr3	0.420395	0.478865	1.02612
	myb domain protein 52	TEA017098.1	TEA017098	AT1G17950.1	859	803217	804940	chr1	-0.0571946	0.00566089	0.620678
	MYB34-like	TEA031473.1	TEA031473	XP_010258286.1	607	375404	383414	chr2	-0.38538	0.270823	0.646864
	myb domain protein 61	TEA033203.1	TEA033203	AT1G09540.1	404	1088156	1090232	chr6	0.543538	1.04912	1.41731
	myb domain protein 85	TEA033570.1	TEA033570	AT4G22680.1	958	1895089	1897700	chr13	0.465386	0.678023	1.06504
NAC	NAC domain containing protein 90	TEA008613.1	TEA008613	AT5G22380.1	3460	326786	330966	chr7	0.728459	0.790715	-0.0134809
	NAC domain containing protein 35	TEA008380.1	TEA008380	AT2G02450.1	314	841627	844159	chr2	0.776751	1.41468	0.864838
	NAC protein 4	TEA033890.1	TEA033890	AID55355.1	2790	446341	449800	chr2	0.530009	1.2829	0.816982
