# Supplementary material for: Transcriptional analysis reveals key insights into seasonal induced anthocyanin degradation and leaf color transition in purple tea (Camellia sinensis (L.) O. Kuntze)
Source: Sci Rep. 2021 Jan 13;11:1244. doi: 10.1038/s41598-020-80437-4 (PMC7806957; doi:10.1038/s41598-020-80437-4)
Supplement: Supplementary file 1 — Supplementary Information [file 41598_2020_80437_MOESM1_ESM.zip › Supplementary Materials/Supplementary Table S7.xlsx]

## Sheet: Sheet1
Original Research Article
Transcriptional analysis reveal key insights into seasonal induced anthocyanin degradation and leaf color transition in purple tea (Camellia sinensis L. O Kuntze)
Tony Maritim1, 2, 3, Mamta Masand1,2, Romit Seth2, Ram Kumar Sharma1,2*
1Department of Biotechnology, CSIR-Institute of Himalayan Bioresource Technology, P.O. Box No. 6, Palampur (HP), 176061, India, 2Academy of Scientific and Innovative Research, CSIR-IHBT, P.O. Box No. 6, Palampur (HP), 176061, India, 3Tea Breeding and Genetic Improvement Division, KALRO-Tea Research Institute, P.O. Box 820-20200, Kericho, Kenya
Supplementary Table S7: Meteorological data recorded during sampling
	Early Flush			Main Flush			Backend Flush
	29th March 2019	23rd April 2019	31st May 2019	28th June 2019	26th July 2019	18th August 2019	29th September 2019	29th October 2019
Average ⁰C	23.5	28	33.5	35	31.5	29.5	27.5	27
%RH	28	23	17	33	66	73	66	29
Precipitation(mm)	6.96	14.95	15.35	51.05	159.57	130.44	81.32	6.2
%Cloud	12	20	7	14	26	29	20	6
UV index	6	8	9	8	8	8	7	7
Day length (hrs)	12.4	12.2	13.1	13.3	13	12.2	11.9	10.9
