# Supplementary material for: Transcriptional analysis reveals key insights into seasonal induced anthocyanin degradation and leaf color transition in purple tea (Camellia sinensis (L.) O. Kuntze)
Source: Sci Rep. 2021 Jan 13;11:1244. doi: 10.1038/s41598-020-80437-4 (PMC7806957; doi:10.1038/s41598-020-80437-4)
Supplement: Supplementary file 1 — Supplementary Information [file 41598_2020_80437_MOESM1_ESM.zip › Supplementary Materials/Supplementary Table S8.xlsx]

## Sheet: Sheet1
Original Research Article
Transcriptional analysis reveals key insights into seasonal induced anthocyanin degradation and leaf color transition in purple tea (Camellia sinensis L. O Kuntze) Transcriptional and metabolite analysis reveal key insights into seasonal induced anthocyanin degradation and leaf color transition in purple tea (Camellia sinensis (L) O. Kuntze)
Tony Maritim1, 2, 3, Mamta Masand1,2, Romit Seth2, Ram Kumar Sharma1,2*
1Department of Biotechnology, CSIR-Institute of Himalayan Bioresource Technology, P.O. Box No. 6, Palampur (HP), 176061, India, 2Academy of Scientific and Innovative Research, CSIR-IHBT, P.O. Box No. 6, Palampur (HP), 176061, India, 3Tea Breeding and Genetic Improvement Division, KALRO-Tea Research Institute, P.O. Box 820-20200, Kericho, Kenya
Supplementary Table S7: Primers used for qRT-PCR analysis
Transcript ID	Gene Id	Gene name	Forward primer (5’-3’)	Reverse primer (5’-3’)	Ta amplification
TEA011713.1	ABC-C4	ABC transporter C family member 4 [Vitis vinifera]	GGTTCCAAGTCATCACTCAT	TGAAATTACATCATCCAGCA	56
TEA009737.1	F3H	Flavanone 3-hydroxylase-like	CCAAATTTCATACTCCCAGA	TGACTTGAAAGAACCCGTAT	56
TEA029495.1	AOGT 5-like	anthocyanidin 3-O-glucosyltransferase 5-like	GAATTCCAGCTTAGAGAGCA	TTCTCTCTCCACCACTTCAC	56
TEA030217.1	GST U10	Glutathione S-transferase U10-like [Vitis vinifera]	AGTGGTGTTGTATGGGACAT	CTTCTTGTGAACAGGGTTGT	54
TEA031802.1	bHLH	Transcription factor bHLH87 [Vitis vinifera]	GGCACTAACACATCATCCTT	TTTCCATTTGGGTTACTCTG	54
TEA028167.1	WRKY	WRKY transcription factor [Camellia sinensis]	TTCTTCTCCGACAGCTACTC	CTTCAGAATCCACTTCGTTC	58
TEA027254.1	ERF18	Ethylene response factor 18	GTGGATATGGAAGAGCTCAA	CATCCCTGTAACTCCTGGTA	54
TEA019792.1	ERF6	Ethylene response factor 6	AAGCTCAACTTTGCTCAATC	ACTCAAATTCATCAGCCATT	56
TEA013843.1	AIP22	Auxin-induced protein 22D-like	GGAAAAGACGATGAGTTACG	ATGGGGGTCTTTTGTTACTT	56
TEA007385.1	AIP-x15	Auxin-induced protein X15	CTCAGGAGTACGGATACGAG	AGAGAAACTCATCGGACAAG	56
TEA031296.1	AIP-5NG4	Auxin-induced protein 5NG4	CATTACGTGCTCGTTGTCTA	CAATAACAGGTCCAAGAAGG	56
TEA028634.1	Prx25	Peroxidase 25	CTTGAGTGATGGTCCAAGTT	GGTCATCTAGGCCTTTAACC	58
TEA004737.1	Lac17	Laccase-17	TGATGGACCAGCATACATAA	GACGGATGATTATAGGACCA	56
TEA020596.1	Lac7	Laccase-7	ATTTGCATGGATTCAACTTC	TGCTTGAAATCTGACAACAA	56
TEA029453.1	Prx64	Peroxidase 64-like	GAGATCTGTGAACGATTGGT	CACCTTCCATTCTTGTTCTC	56
TEA026594.1	Lac12	Laccase-12-like isoform X2	TTATACGGGGAATGTGAGTC	ATACCCATGAAGATGAATCG	56

## Sheet: Sheet2
Transcript ID	Gene Id	Gene name	Forward primer (5’-3’)	Reverse primer (5’-3’)	Ta amplification
TEA011713.1	ABC-C4	ABC transporter C family member 4 [Vitis vinifera]	GGTTCCAAGTCATCACTCAT	TGAAATTACATCATCCAGCA	56
TEA009737.1	F3H	Flavanone 3-hydroxylase-like	CCAAATTTCATACTCCCAGA	TGACTTGAAAGAACCCGTAT	56
TEA029495.1	AOGT 5-like	anthocyanidin 3-O-glucosyltransferase 5-like	GAATTCCAGCTTAGAGAGCA	TTCTCTCTCCACCACTTCAC	56
TEA030217.1	GST U10	Glutathione S-transferase U10-like [Vitis vinifera]	AGTGGTGTTGTATGGGACAT	CTTCTTGTGAACAGGGTTGT	54
TEA031802.1	bHLH	Transcription factor bHLH87 [Vitis vinifera]	GGCACTAACACATCATCCTT	TTTCCATTTGGGTTACTCTG	54
TEA028167.1	WRKY	WRKY transcription factor [Camellia sinensis]	TTCTTCTCCGACAGCTACTC	CTTCAGAATCCACTTCGTTC	58
TEA027254.1	ERF18	Ethylene response factor 18	GTGGATATGGAAGAGCTCAA	CATCCCTGTAACTCCTGGTA	54
TEA019792.1	ERF6	Ethylene response factor 6	AAGCTCAACTTTGCTCAATC	ACTCAAATTCATCAGCCATT	56
TEA013843.1	AIP22	Auxin-induced protein 22D-like	GGAAAAGACGATGAGTTACG	ATGGGGGTCTTTTGTTACTT	56
TEA007385.1	AIP-x15	Auxin-induced protein X15	CTCAGGAGTACGGATACGAG	AGAGAAACTCATCGGACAAG	56
TEA031296.1	AIP-5NG4	Auxin-induced protein 5NG4	CATTACGTGCTCGTTGTCTA	CAATAACAGGTCCAAGAAGG	56
TEA028634.1	Prx25	Peroxidase 25	CTTGAGTGATGGTCCAAGTT	GGTCATCTAGGCCTTTAACC	58
TEA004737.1	Lac17	Laccase-17	TGATGGACCAGCATACATAA	GACGGATGATTATAGGACCA	56
TEA020596.1	Lac7	Laccase-7	ATTTGCATGGATTCAACTTC	TGCTTGAAATCTGACAACAA	56
TEA029453.1	Prx64	Peroxidase 64-like	GAGATCTGTGAACGATTGGT	CACCTTCCATTCTTGTTCTC	56
TEA026594.1	Lac12	Laccase-12-like isoform X2	TTATACGGGGAATGTGAGTC	ATACCCATGAAGATGAATCG	56
